# Supplementary material for: EMT Dynamics in Lymph Node Metastasis of Oral Squamous Cell Carcinoma
Source: Cancers (Basel). 2024 Mar 18;16(6):1185. doi: 10.3390/cancers16061185 (PMC10968900; doi:10.3390/cancers16061185)
Supplement: Supplementary file 1 [file cancers-16-01185-s001.zip]

Archive with 1 entries (1 files):
- cancers-2859752-supplementary.xlsx
