# Supplementary material for: EMT Dynamics in Lymph Node Metastasis of Oral Squamous Cell Carcinoma
Source: Cancers (Basel). 2024 Mar 18;16(6):1185. doi: 10.3390/cancers16061185 (PMC10968900; doi:10.3390/cancers16061185)
Supplement: Supplementary file 1 [file cancers-16-01185-s001.zip › cancers-2859752-supplementary.xlsx]

## Sheet: Sheet1
barcode	age at diagnosis	stage	M stage	N stage	T satge	alcohol history	amount of alcohol /day	days to last followup	days to last alive	gender	lymph_node_examined_count	lymphnode_dissection_method_left	lymphnode_dissection_method_right	lymphnode_neck_dissection	lymphnode_pathologic_spread	lymphovascular_invasion_present	margin_status	neoplasm_anatomic_subdivision	number of lymphnodes positive byhe	primary_lymph_node_presentation_assessment	new_tumor_event_after_initial_treatment
TCGA-BA-4074	69	Stage IVA	M0	N2c	T3	YES	NA	461	436	MALE	47	Modified Radical Neck Dissection	Modified Radical Neck Dissection	YES	N2c	NA	Positive	Oral Tongue	5	YES
TCGA-BA-4076	39	Stage IVA	M0	N2c	T3	YES	NA	415	236	MALE	53	Functional (Limited) Neck Dissection	Modified Radical Neck Dissection	YES	NX	NA	NA	Larynx	1	YES
TCGA-BA-4077	45	Stage IVB	M0	N3	T4b	YES	0	1134	1059	FEMALE	0	NA	NA	YES	N0	NA	Negative	Base of Tongue	NA	NO
TCGA-BA-4078	83	Stage IVA	M0	N2a	T2	NO	NA	276	170	MALE	52	Radical Neck Dissection	Functional (Limited) Neck Dissection	YES	NA	NO	NA	Larynx	4	YES
TCGA-BA-5149	47	Stage IVA	M0	N2b	T3	YES	7	248	248	MALE	50	NA	NA	YES	N2c	NO	Negative	Floor of Mouth	5	YES
TCGA-BA-5151	72	Stage IVA	M0	N0	T4a	YES	0	190	190	MALE	33	Modified Radical Neck Dissection	NA	YES	N0	NO	Close	Buccal Mucosa	0	YES
TCGA-BA-5152	56	Stage IVA	M0	N0	T4a	YES	0	845	NA	MALE	28	NA	Functional (Limited) Neck Dissection	YES	N0	NO	Negative	Alveolar Ridge	0	YES
TCGA-BA-5153	51	Stage III	M0	N1	T2	YES	0	1761	1615	MALE	0	NA	NA	NO	NX	NA	Positive	Tonsil	NA	NO
TCGA-BA-5555	54	Stage IVA	M0	N2c	T2	YES	0	186	186	MALE	68	Modified Radical Neck Dissection	Modified Radical Neck Dissection	YES	N2c	NO	Negative	Larynx	1	YES
TCGA-BA-5556	58	Stage II	M0	N0	T2	YES	2	179	179	FEMALE	81	Modified Radical Neck Dissection	Modified Radical Neck Dissection	YES	N0	NO	NA	Floor of Mouth	0	YES
TCGA-BA-5557	41	Stage IVA	M0	N2	T2	YES	0	242	242	FEMALE	34	NA	Modified Radical Neck Dissection	YES	N1	NO	Negative	Oral Tongue	1	YES
TCGA-BA-5558	65	Stage IVA	M0	N1	T4a	YES	0	1635	1635	MALE	37	NA	Modified Radical Neck Dissection	YES	NX	NO	NA	Hard Palate	0	YES
TCGA-BA-5559	71	Stage IVA	M0	N2b	T3	YES	0	1747	1747	MALE	25	Modified Radical Neck Dissection	NA	YES	NX	NA	Positive	Tonsil	4	YES
TCGA-BA-6868	53	null	null	null	null	YES	NA	152	NA	MALE	NA	NA	NA	NO	NX	NA	NA	Larynx	NA	NA
TCGA-BA-6869	62	Stage III	M0	N0	T3	YES	2	244	NA	MALE	80	Modified Radical Neck Dissection	Modified Radical Neck Dissection	YES	N0	NO	Close	Larynx	0	YES
TCGA-BA-6870	60	null	null	null	null	YES	NA	NA	NA	FEMALE	NA	NA	NA	NO	NX	NA	NA	Larynx	NA	NO
TCGA-BA-6871	75	Stage IVA	M0	N2b	T3	YES	NA	63	NA	MALE	NA	NA	NA	NO	NX	NA	NA	Base of Tongue	NA	NA
TCGA-BA-6872	47	null	null	null	null	YES	6	NA	NA	MALE	50	Functional (Limited) Neck Dissection	Modified Radical Neck Dissection	YES	NX	NA	Negative	Floor of Mouth	6	YES
TCGA-BA-6873	28	Stage IVA	M0	N2b	T2	YES	0	113	NA	MALE	48	Functional (Limited) Neck Dissection	NA	YES	N2b	YES	Close	Oral Tongue	3	YES
TCGA-BA-7269	61	Stage III	M0	N1	T2	YES	2	236	NA	MALE	17	NA	Functional (Limited) Neck Dissection	YES	N1	NO	Negative	Oral Tongue	1	YES
TCGA-BB-4217	68	Stage IVA	M0	N2c	T4a	YES	10	186	NA	MALE	51	NA	NA	YES	N2c	NA	Negative	Larynx	NA	YES
TCGA-BB-4223	48	Stage IVA	M0	N2b	T3	NO	NA	2891	NA	MALE	NA	Modified Radical Neck Dissection	NA	YES	N2b	NA	Negative	Tonsil	NA	NA
TCGA-BB-4224	52	Stage III	M0	N0	T3	YES	1	275	NA	MALE	51	NA	NA	YES	N2b	NA	Negative	Oral Tongue	NA	YES
TCGA-BB-4225	73	Stage IVA	M0	N2c	T3	YES	1	140	NA	MALE	NA	NA	NA	NO	NX	NA	NA	Base of Tongue	NA	NA
TCGA-BB-4228	50	Stage II	M0	N0	T2	YES	NA	557	NA	MALE	NA	NA	NA	NO	NX	NA	Negative	Base of Tongue	NA	NA
TCGA-CN-4723	67	Stage IVA	M0	N0	T4a	YES	NA	412	412	MALE	55	Modified Radical Neck Dissection	Modified Radical Neck Dissection	YES	N0	NO	Negative	Larynx	0	YES
TCGA-CN-4725	60	null	null	null	null	NO	NA	310	310	MALE	16	NA	Modified Radical Neck Dissection	YES	N0	NO	Negative	Oral Tongue	0	YES
TCGA-CN-4726	68	Stage IVA	M0	N2	T3	YES	NA	142	141	MALE	14	Functional (Limited) Neck Dissection	NA	YES	N2b	YES	Positive	Buccal Mucosa	6	YES
TCGA-CN-4727	56	null	null	null	null	YES	NA	194	194	MALE	37	Functional (Limited) Neck Dissection	Functional (Limited) Neck Dissection	YES	N0	NO	Negative	Larynx	0	YES
TCGA-CN-4728	56	Stage IVA	M0	N2	T2	YES	7	325	325	MALE	58	Functional (Limited) Neck Dissection	Functional (Limited) Neck Dissection	NA	N2b	YES	Negative	Oral Cavity	2	YES
TCGA-CN-4729	73	null	null	null	null	YES	3	166	166	MALE	24	Functional (Limited) Neck Dissection	NA	YES	N1	YES	Negative	Oral Cavity	1	NA
TCGA-CN-4730	62	Stage IVA	M0	N2b	T4a	YES	NA	343	343	MALE	37	NA	Functional (Limited) Neck Dissection	YES	N1	NO	Negative	Floor of Mouth	1	YES
TCGA-CN-4731	63	Stage IVA	M0	N2	T4a	YES	NA	383	383	FEMALE	52	Functional (Limited) Neck Dissection	Functional (Limited) Neck Dissection	YES	N2c	YES	Negative	Buccal Mucosa	3	YES
TCGA-CN-4733	61	Stage I	M0	N0	T1	NO	NA	522	NA	MALE	29	Modified Radical Neck Dissection	NA	YES	N1	YES	Negative	Oral Tongue	1	YES
TCGA-CN-4735	52	Stage IVA	M0	N2b	T3	YES	5	369	369	MALE	70	Modified Radical Neck Dissection	Modified Radical Neck Dissection	YES	N2b	NO	Negative	Larynx	5	YES
TCGA-CN-4736	70	Stage II	M0	N0	T2	YES	2	395	394	FEMALE	NA	NA	NA	NO	NX	NO	Negative	Oral Tongue	NA	NO
TCGA-CN-4737	19	Stage II	M0	N0	T2	NO	NA	240	240	MALE	36	NA	Functional (Limited) Neck Dissection	YES	N2b	YES	Negative	Oral Tongue	2	YES
TCGA-CN-4738	53	null	null	null	null	YES	17	436	280	MALE	39	Functional (Limited) Neck Dissection	Functional (Limited) Neck Dissection	YES	N0	YES	Negative	Larynx	0	YES
TCGA-CN-4739	71	Stage IVA	M0	N0	T4a	YES	NA	348	348	MALE	54	Functional (Limited) Neck Dissection	Functional (Limited) Neck Dissection	YES	N0	NO	Negative	Larynx	0	YES
TCGA-CN-4740	79	null	null	null	null	YES	4	810	810	FEMALE	26	NA	Functional (Limited) Neck Dissection	YES	N0	NO	Negative	Oral Cavity	0	YES
TCGA-CN-4741	75	Stage IVA	M0	N0	T4a	NO	NA	875	875	MALE	46	Functional (Limited) Neck Dissection	Functional (Limited) Neck Dissection	YES	N0	NO	Negative	Alveolar Ridge	0	YES
TCGA-CN-4742	48	Stage IVA	M0	N1	T4a	YES	6	397	396	FEMALE	49	Functional (Limited) Neck Dissection	Functional (Limited) Neck Dissection	YES	N2b	YES	Negative	Oral Tongue	3	YES
TCGA-CN-5355	64	null	null	null	null	YES	NA	279	279	MALE	27	Functional (Limited) Neck Dissection	Functional (Limited) Neck Dissection	YES	N0	NO	Negative	Larynx	0	YES
TCGA-CN-5356	56	Stage III	M0	N0	T3	NO	NA	289	296	MALE	97	Functional (Limited) Neck Dissection	Functional (Limited) Neck Dissection	YES	N0	NO	Negative	Larynx	0	YES
TCGA-CN-5358	60	Stage III	M0	N1	T2	YES	6	173	173	MALE	57	Modified Radical Neck Dissection	Modified Radical Neck Dissection	YES	N0	NO	Negative	Floor of Mouth	0	YES
TCGA-CN-5359	59	Stage IVA	M0	N1	T4a	YES	NA	377	376	MALE	29	Functional (Limited) Neck Dissection	Functional (Limited) Neck Dissection	YES	N2b	NO	Negative	Floor of Mouth	3	YES
TCGA-CN-5360	68	Stage IVA	M0	N0	T4a	YES	NA	866	866	MALE	54	Functional (Limited) Neck Dissection	Functional (Limited) Neck Dissection	YES	N0	YES	Negative	Larynx	0	YES
TCGA-CN-5363	48	Stage IVB	M0	N3	T4a	YES	NA	252	251	MALE	28	Modified Radical Neck Dissection	Functional (Limited) Neck Dissection	YES	N3	NO	Negative	Larynx	6	YES
TCGA-CN-5364	55	Stage IVA	M0	N2c	T4a	YES	NA	493	492	MALE	73	Functional (Limited) Neck Dissection	Functional (Limited) Neck Dissection	YES	N2c	NO	Negative	Floor of Mouth	9	YES
TCGA-CN-5365	38	null	null	null	null	YES	NA	351	350	MALE	9	NA	Modified Radical Neck Dissection	YES	N3	YES	Negative	Tonsil	1	YES
TCGA-CN-5366	51	Stage IVA	M0	N2c	T4a	YES	6	360	359	MALE	47	Functional (Limited) Neck Dissection	Modified Radical Neck Dissection	YES	N2c	NA	Negative	Hypopharynx	9	YES
TCGA-CN-5367	60	Stage IVA	M0	N0	T4a	YES	NA	352	351	FEMALE	46	Functional (Limited) Neck Dissection	Functional (Limited) Neck Dissection	YES	N2b	YES	Negative	Oral Tongue	2	YES
TCGA-CN-5369	90	null	null	null	null	NO	NA	380	379	FEMALE	82	Functional (Limited) Neck Dissection	Functional (Limited) Neck Dissection	NO	N0	NO	Negative	Hard Palate	0	YES
TCGA-CN-5370	78	null	null	null	null	YES	NA	NA	NA	MALE	40	NA	Functional (Limited) Neck Dissection	YES	N1	NO	Negative	Oral Tongue	1	YES
TCGA-CN-5373	55	Stage II	M0	N0	T2	YES	NA	413	413	FEMALE	30	Functional (Limited) Neck Dissection	Functional (Limited) Neck Dissection	YES	N0	NO	Negative	Floor of Mouth	0	YES
TCGA-CN-5374	56	Stage IVA	M0	N2	T2	NA	NA	274	274	FEMALE	NA	NA	NA	NO	N2	NA	Positive	Tonsil	NA	YES
TCGA-CN-6010	53	Stage IVA	M0	N0	T4a	YES	4	207	207	MALE	39	Modified Radical Neck Dissection	Modified Radical Neck Dissection	YES	N2c	YES	Negative	Larynx	3	YES
TCGA-CN-6011	57	Stage IVA	M0	N0	T4a	YES	NA	228	228	MALE	44	Functional (Limited) Neck Dissection	NA	YES	N0	NO	NA	Alveolar Ridge	0	YES
TCGA-CN-6012	66	Stage III	M0	N1	T3	NO	NA	143	143	MALE	35	Functional (Limited) Neck Dissection	Functional (Limited) Neck Dissection	YES	N2c	YES	NA	Larynx	4	YES
TCGA-CN-6013	56	null	null	null	null	YES	NA	154	154	MALE	28	NA	Functional (Limited) Neck Dissection	YES	N2b	YES	Negative	Oral Cavity	2	YES
TCGA-CN-6016	64	Stage IVA	M0	N1	T4a	YES	12	201	201	MALE	75	Functional (Limited) Neck Dissection	Functional (Limited) Neck Dissection	YES	N1	YES	Negative	Floor of Mouth	1	YES
TCGA-CN-6017	55	Stage III	M0	N1	T2	YES	3	159	159	MALE	30	Modified Radical Neck Dissection	NA	NA	N2b	YES	Negative	Oral Tongue	3	YES
TCGA-CN-6018	85	Stage IVA	M0	N2c	T4a	NO	NA	45	45	FEMALE	20	Functional (Limited) Neck Dissection	Functional (Limited) Neck Dissection	YES	N2b	NO	Negative	Oral Cavity	2	YES
TCGA-CN-6019	61	null	null	null	null	YES	3	134	134	MALE	45	NA	NA	YES	N0	NO	NA	Oral Tongue	0	YES
TCGA-CN-6020	58	null	null	null	null	YES	NA	97	97	MALE	68	Functional (Limited) Neck Dissection	Functional (Limited) Neck Dissection	YES	N1	YES	Negative	Oral Tongue	1	YES
TCGA-CN-6021	63	Stage III	M0	N0	T3	NO	NA	276	275	FEMALE	NA	NA	NA	NO	NX	NA	NA	Larynx	NA	NO
TCGA-CN-6022	49	Stage IVA	M0	N1	T4a	NA	NA	201	201	MALE	33	Functional (Limited) Neck Dissection	Functional (Limited) Neck Dissection	YES	N1	YES	Positive	Larynx	1	YES
TCGA-CN-6023	73	null	null	null	null	YES	NA	188	188	MALE	31	Functional (Limited) Neck Dissection	Functional (Limited) Neck Dissection	NO	N2c	YES	NA	Larynx	4	YES
TCGA-CN-6024	66	Stage IVA	M0	N2	T4a	YES	NA	224	224	MALE	39	Functional (Limited) Neck Dissection	Functional (Limited) Neck Dissection	YES	N2c	YES	Negative	Oral Tongue	6	YES
TCGA-CN-6988	47	Stage IVA	M0	N2b	T4a	YES	6	42	NA	MALE	81	Functional (Limited) Neck Dissection	Functional (Limited) Neck Dissection	YES	N2b	YES	Negative	Larynx	2	YES
TCGA-CN-6989	64	Stage IVA	M0	N2b	T3	YES	3	177	NA	MALE	56	Functional (Limited) Neck Dissection	Functional (Limited) Neck Dissection	YES	N2c	YES	Negative	Larynx	18	YES
TCGA-CN-6992	61	Stage IVA	M0	N1	T4a	YES	16	83	NA	MALE	48	Functional (Limited) Neck Dissection	Functional (Limited) Neck Dissection	YES	N2b	YES	Negative	Larynx	3	YES
TCGA-CN-6994	67	Stage IVA	M0	N2b	T4a	NA	NA	119	NA	MALE	37	Modified Radical Neck Dissection	NA	YES	N0	NO	Negative	Oral Cavity	0	YES
TCGA-CN-6995	78	Stage IVA	M0	N1	T4a	NO	NA	NA	NA	MALE	51	Functional (Limited) Neck Dissection	Functional (Limited) Neck Dissection	YES	N0	YES	Negative	Floor of Mouth	0	YES
TCGA-CN-6997	66	Stage IVA	M0	N2	T4a	NO	NA	100	NA	MALE	25	Functional (Limited) Neck Dissection	Functional (Limited) Neck Dissection	YES	N2c	YES	Positive	Larynx	2	YES
TCGA-CN-6998	53	Stage IVA	M0	N1	T4a	NO	NA	46	NA	MALE	26	NA	Functional (Limited) Neck Dissection	YES	N2b	NO	Negative	Oral Tongue	2	YES
TCGA-CQ-5323	82	Stage III	M0	N0	T3	YES	1	1465	1465	MALE	18	NA	Functional (Limited) Neck Dissection	YES	N0	NO	Negative	Alveolar Ridge	0	YES
TCGA-CQ-5324	59	Stage IVA	M0	N2a	T3	NO	NA	1207	1207	MALE	24	Functional (Limited) Neck Dissection	NA	YES	N0	NO	Negative	Floor of Mouth	0	YES
TCGA-CQ-5325	65	Stage I	M0	N0	T1	YES	3	654	601	MALE	22	Functional (Limited) Neck Dissection	NA	YES	N0	NO	Negative	Oral Tongue	0	YES
TCGA-CQ-5326	67	Stage IVA	M0	N2b	T4a	YES	2	NA	NA	MALE	56	Functional (Limited) Neck Dissection	Functional (Limited) Neck Dissection	YES	N2c	NO	Negative	Alveolar Ridge	19	YES
TCGA-CQ-5329	46	Stage III	M0	N1	T3	NO	NA	841	841	FEMALE	29	Functional (Limited) Neck Dissection	Functional (Limited) Neck Dissection	YES	N0	NO	Negative	Oral Tongue	0	YES
TCGA-CQ-5330	69	Stage III	M0	N1	T3	NO	NA	896	896	FEMALE	44	NA	Functional (Limited) Neck Dissection	YES	N2b	NO	Negative	Oral Tongue	3	YES
TCGA-CQ-5331	73	Stage IVA	M0	N0	T4a	NO	NA	1028	NA	FEMALE	NA	NA	NA	NO	NX	NO	Negative	Hard Palate	NA	NO
TCGA-CQ-5332	87	null	null	null	null	YES	NA	317	56	MALE	31	Functional (Limited) Neck Dissection	Functional (Limited) Neck Dissection	YES	N0	NO	Negative	Floor of Mouth	0	YES
TCGA-CQ-5334	87	Stage IVB	M0	N2b	T4b	NO	NA	128	116	MALE	46	NA	Modified Radical Neck Dissection	YES	N2b	NO	Close	Buccal Mucosa	6	YES
TCGA-CQ-6218	52	Stage III	M0	N0	T3	NO	NA	870	NA	FEMALE	15	NA	Functional (Limited) Neck Dissection	YES	N2b	NO	Negative	Floor of Mouth	2	YES
TCGA-CQ-6220	69	Stage III	M0	N1	T2	YES	NA	NA	NA	MALE	42	Radical Neck Dissection	NA	YES	N0	NO	Close	Buccal Mucosa	0	YES
TCGA-CQ-6221	79	Stage II	M0	N0	T2	YES	NA	1000	NA	MALE	NA	NA	NA	NO	NX	NO	Negative	Oral Tongue	NA	NA
TCGA-CQ-6223	69	Stage IVA	M0	N0	T4a	NO	NA	1057	NA	MALE	32	NA	Modified Radical Neck Dissection	YES	N0	NO	Negative	Alveolar Ridge	0	YES
TCGA-CQ-6224	52	Stage II	M0	N0	T2	YES	1	984	NA	MALE	29	Functional (Limited) Neck Dissection	NA	YES	N2b	NO	Negative	Oral Tongue	3	YES
TCGA-CQ-6225	65	Stage II	M0	N0	T2	NO	NA	NA	NA	MALE	25	Functional (Limited) Neck Dissection	NA	YES	N0	NO	Close	Oral Tongue	0	YES
TCGA-CQ-6227	77	Stage III	M0	N1	T3	YES	3	NA	NA	MALE	59	Functional (Limited) Neck Dissection	Functional (Limited) Neck Dissection	YES	N2c	NO	Close	Oral Cavity	8	YES
TCGA-CQ-6228	71	Stage III	M0	N1	T2	YES	NA	NA	NA	FEMALE	76	NA	Functional (Limited) Neck Dissection	YES	N2b	NO	Negative	Floor of Mouth	14	YES
TCGA-CQ-6229	61	Stage III	M0	N1	T2	NO	NA	814	NA	MALE	21	NA	Functional (Limited) Neck Dissection	YES	N0	NO	Close	Oral Tongue	0	YES
TCGA-CQ-7065	40	Stage II	M0	N0	T2	NO	NA	1006	NA	MALE	39	Functional (Limited) Neck Dissection	Functional (Limited) Neck Dissection	YES	N0	NO	Negative	Oral Tongue	0	YES
TCGA-CQ-7068	80	Stage II	M0	N0	T2	NO	NA	693	NA	FEMALE	32	NA	Functional (Limited) Neck Dissection	YES	N0	NO	Negative	Floor of Mouth	0	YES
TCGA-CR-5243	51	Stage IVA	M0	N2b	T3	YES	0	2562	2562	MALE	NA	NA	NA	NO	NX	NA	NA	Tonsil	NA	NO
TCGA-CR-5247	48	Stage III	M0	N1	T3	YES	NA	358	NA	MALE	NA	NA	NA	NO	NX	NA	NA	Tonsil	NA	NA
TCGA-CR-5248	53	Stage IVA	M0	N2c	T4a	YES	NA	1662	NA	MALE	NA	NA	NA	NO	NX	NA	NA	Tonsil	NA	NA
TCGA-CR-5249	35	Stage II	M0	N0	T2	YES	1	1152	1152	FEMALE	NA	NA	NA	NO	N0	NO	Negative	Tonsil	NA	NO
TCGA-CR-5250	71	Stage II	M0	N0	T2	YES	NA	798	798	MALE	NA	NA	NA	NO	NX	NA	NA	Base of Tongue	NA	NA
TCGA-CR-6467	59	Stage IVA	M0	N2b	T2	YES	0.5	1777	NA	MALE	41	NA	Modified Radical Neck Dissection	YES	N1	NA	Negative	Tonsil	1	YES
TCGA-CR-6470	38	Stage IVA	M0	N2c	T1	YES	2.5	1521	NA	MALE	24	Modified Radical Neck Dissection	Modified Radical Neck Dissection	YES	N0	NA	Negative	Tonsil	0	YES
TCGA-CR-6471	58	Stage IVA	M0	N0	T4a	YES	NA	NA	NA	MALE	18	NA	Modified Radical Neck Dissection	YES	N1	NO	Positive	Oral Cavity	1	YES
TCGA-CR-6472	59	Stage IVB	M0	N3	T2	YES	0	1050	NA	MALE	NA	NA	NA	NO	NA	NA	NA	Base of Tongue	NA	NA
TCGA-CR-6473	68	Stage IVA	M0	N2b	T3	YES	NA	1125	NA	MALE	NA	NA	NA	NO	NA	NA	NA	Hypopharynx	NA	NA
TCGA-CR-6474	51	Stage IVA	M0	N2a	T3	YES	NA	NA	NA	MALE	31	NA	NA	YES	N2b	NA	Negative	Larynx	2	YES
TCGA-CR-6477	56	Stage IVA	M0	N2b	T3	YES	NA	514	NA	FEMALE	NA	NA	NA	NO	NA	NA	NA	Base of Tongue	NA	NA
TCGA-CR-6478	66	Stage IVA	M0	N2c	T3	YES	NA	NA	NA	FEMALE	NA	NA	NA	NO	NA	NA	NA	Tonsil	NA	NA
TCGA-CR-6481	47	Stage IVA	M0	N2a	T2	YES	NA	311	NA	MALE	NA	NA	NA	NO	NA	NA	NA	Tonsil	NA	NA
TCGA-CR-6482	62	Stage IVA	M0	N2b	T2	YES	NA	345	NA	MALE	NA	NA	NA	NO	NA	NA	NA	Tonsil	NA	NA
TCGA-CR-6484	67	Stage IVA	M0	N0	T4a	NO	NA	354	NA	FEMALE	22	Modified Radical Neck Dissection	NA	YES	N2	NO	Negative	Oral Cavity	5	YES
TCGA-CR-6487	50	Stage II	M0	N0	T2	YES	NA	233	NA	MALE	NA	NA	NA	NO	N0	NA	Negative	Tonsil	NA	NA
TCGA-CR-6488	68	Stage II	M0	N0	T2	YES	NA	379	NA	FEMALE	22	Modified Radical Neck Dissection	NA	YES	N0	NO	Negative	Oral Tongue	0	YES
TCGA-CR-6491	60	Stage IVA	M0	NX	T4a	YES	NA	350	NA	MALE	49	Modified Radical Neck Dissection	Modified Radical Neck Dissection	YES	N2b	NO	Negative	Floor of Mouth	2	YES
TCGA-CR-6492	78	Stage IVA	M0	N1	T4a	YES	NA	479	NA	MALE	37	NA	Modified Radical Neck Dissection	YES	N1	NA	Negative	Hard Palate	1	YES
TCGA-CR-6493	69	Stage IVA	M0	N2b	T3	YES	NA	NA	NA	MALE	16	NA	Modified Radical Neck Dissection	YES	N2b	NO	Negative	Oral Tongue	2	YES
TCGA-CR-7364	66	Stage III	M0	N0	T3	NO	NA	1435	NA	MALE	36	Modified Radical Neck Dissection	Modified Radical Neck Dissection	YES	N0	NA	Negative	Larynx	0	YES
TCGA-CR-7365	60	Stage IVA	M0	N2b	T4a	YES	NA	1190	NA	MALE	45	NA	Radical Neck Dissection	YES	N0	NA	Negative	Oral Cavity	0	YES
TCGA-CR-7367	52	Stage IVB	M0	N3	T4a	YES	6	1440	NA	MALE	30	Modified Radical Neck Dissection	Modified Radical Neck Dissection	YES	N1	NO	Negative	Oral Cavity	1	YES
TCGA-CR-7368	54	Stage IVA	M0	N0	T4a	YES	NA	1244	NA	MALE	41	Functional (Limited) Neck Dissection	Modified Radical Neck Dissection	YES	N1	NA	Negative	Oral Cavity	1	YES
TCGA-CR-7369	59	Stage IVA	M0	N0	T4a	YES	NA	NA	NA	MALE	23	NA	Modified Radical Neck Dissection	YES	N2b	NO	Negative	Oral Cavity	3	YES
TCGA-CR-7370	72	Stage II	M0	N0	T2	YES	NA	104	NA	FEMALE	NA	NA	NA	NO	NX	NA	Negative	Larynx	NA	NO
TCGA-CR-7371	45	Stage III	M0	N0	T3	NO	NA	NA	NA	FEMALE	104	Modified Radical Neck Dissection	Functional (Limited) Neck Dissection	YES	N1	NA	Negative	Larynx	1	YES
TCGA-CR-7372	45	Stage II	M0	N0	T2	YES	NA	759	NA	MALE	19	Modified Radical Neck Dissection	NA	YES	N0	NO	Negative	Oral Tongue	0	YES
TCGA-CR-7373	66	Stage IVA	M0	N2b	T4a	NO	NA	889	NA	MALE	19	Modified Radical Neck Dissection	NA	YES	N1	NA	Negative	Oral Cavity	1	YES
TCGA-CR-7374	67	Stage II	M0	N0	T2	YES	NA	30	NA	FEMALE	NA	NA	NA	NO	NX	NA	NA	Larynx	NA	NO
TCGA-CR-7376	83	Stage II	M0	N0	T2	YES	NA	972	NA	MALE	22	NA	Modified Radical Neck Dissection	YES	N1	YES	Positive	Oral Cavity	1	YES
TCGA-CR-7377	58	Stage IVA	M0	N1	T4a	YES	NA	NA	NA	MALE	29	Modified Radical Neck Dissection	NA	YES	N2c	YES	Negative	Oral Cavity	3	YES
TCGA-CR-7379	78	Stage IVA	M0	N2b	T4a	NO	NA	1036	NA	FEMALE	33	Modified Radical Neck Dissection	NA	YES	N2b	NO	Negative	Oral Cavity	2	YES
TCGA-CR-7380	58	Stage III	M0	N0	T3	YES	0	NA	NA	MALE	17	Modified Radical Neck Dissection	NA	YES	N0	NO	Positive	Oral Cavity	0	YES
TCGA-CR-7382	49	Stage IVA	M0	N2c	T2	YES	NA	796	NA	MALE	83	Modified Radical Neck Dissection	Modified Radical Neck Dissection	YES	N2c	NA	Negative	Oral Tongue	8	YES
TCGA-CR-7383	79	Stage I	M0	N0	T1	YES	NA	NA	NA	FEMALE	21	NA	Modified Radical Neck Dissection	YES	N0	NA	Negative	Tonsil	0	YES
TCGA-CR-7385	42	Stage IVA	M0	N2b	T2	YES	2	997	NA	MALE	NA	NA	NA	NO	NX	YES	Negative	Tonsil	NA	NO
TCGA-CR-7386	69	Stage IVA	M0	N1	T4a	YES	1	1430	NA	MALE	47	Modified Radical Neck Dissection	Modified Radical Neck Dissection	YES	N2c	NA	Positive	Oral Cavity	4	YES
TCGA-CR-7388	70	Stage IVA	M0	N2	T2	YES	NA	NA	NA	FEMALE	NA	NA	NA	NO	NX	NA	NA	Larynx	NA	NA
TCGA-CR-7389	55	Stage III	M0	N1	T2	YES	1	392	NA	MALE	NA	NA	NA	NO	NX	NA	NA	Larynx	NA	NO
TCGA-CR-7390	67	Stage III	M0	N0	T3	YES	6	907	NA	MALE	16	NA	Modified Radical Neck Dissection	YES	N0	NA	Negative	Oral Tongue	0	YES
TCGA-CR-7391	36	Stage I	M0	N0	T1	YES	NA	913	NA	FEMALE	10	Modified Radical Neck Dissection	NA	YES	N0	NO	Negative	Oral Tongue	0	YES
TCGA-CR-7392	67	Stage IVA	M0	N2b	T3	NO	NA	946	NA	FEMALE	36	NA	Modified Radical Neck Dissection	YES	N2b	NA	NA	Oral Tongue	8	YES
TCGA-CR-7393	26	Stage I	M0	N0	T1	YES	NA	908	NA	MALE	44	NA	Modified Radical Neck Dissection	YES	N1	NO	Negative	Oral Tongue	1	YES
TCGA-CR-7394	70	Stage IVA	M0	N2c	T3	NO	NA	898	NA	MALE	57	Modified Radical Neck Dissection	Modified Radical Neck Dissection	YES	N0	NA	Negative	Oral Tongue	0	YES
TCGA-CR-7395	80	Stage II	M0	N0	T2	YES	NA	929	NA	FEMALE	NA	NA	NA	NO	N0	NO	Negative	Oral Cavity	NA	NA
TCGA-CR-7397	44	Stage IVA	M0	N2b	T3	YES	1	216	NA	MALE	34	NA	Modified Radical Neck Dissection	YES	N2b	NO	Negative	Oral Tongue	8	YES
TCGA-CR-7398	53	Stage II	M0	N0	T2	YES	NA	156	NA	FEMALE	23	NA	Modified Radical Neck Dissection	YES	N0	NO	Negative	Larynx	0	YES
TCGA-CR-7399	60	Stage IVA	M0	N2c	T4a	YES	NA	180	NA	FEMALE	57	NA	NA	YES	N2c	NA	Negative	Larynx	6	YES
TCGA-CR-7401	64	Stage I	M0	N0	T1	YES	NA	1077	NA	MALE	27	NA	Modified Radical Neck Dissection	YES	N0	NO	Negative	Oral Tongue	0	YES
TCGA-CR-7402	68	Stage III	M0	N0	T3	YES	NA	910	NA	MALE	NA	NA	NA	NO	NX	NA	NA	Larynx	NA	NA
TCGA-CR-7404	53	Stage IVA	M0	N2b	T3	YES	NA	1471	NA	MALE	NA	NA	NA	NO	NX	NA	NA	Tonsil	NA	NO
TCGA-CV-5430	61	Stage IVA	M0	N2b	T4a	YES	NA	4115	4115	MALE	9	Functional (Limited) Neck Dissection	Functional (Limited) Neck Dissection	YES	N2a	NO	Negative	Larynx	2	YES
TCGA-CV-5431	73	Stage IVA	M0	N2	T3	YES	2	522	176	MALE	29	Functional (Limited) Neck Dissection	Functional (Limited) Neck Dissection	YES	N2c	NO	Negative	Larynx	9	YES
TCGA-CV-5432	68	Stage III	M0	N0	T3	NA	NA	3930	3930	MALE	65	Functional (Limited) Neck Dissection	Functional (Limited) Neck Dissection	YES	N0	NO	Negative	Larynx	0	YES
TCGA-CV-5434	60	Stage IVA	M0	N1	T4a	NO	NA	3295	3295	MALE	30	Functional (Limited) Neck Dissection	Functional (Limited) Neck Dissection	YES	N2b	YES	Negative	Larynx	7	YES
TCGA-CV-5435	57	Stage IVA	M0	N0	T4a	YES	NA	1438	1703	MALE	66	Functional (Limited) Neck Dissection	Functional (Limited) Neck Dissection	YES	N2b	NO	Negative	Larynx	5	YES
TCGA-CV-5436	65	Stage IVA	M0	N2b	T3	YES	12	584	548	MALE	51	Functional (Limited) Neck Dissection	Functional (Limited) Neck Dissection	YES	N2b	NO	Negative	Floor of Mouth	6	YES
TCGA-CV-5439	62	Stage II	M0	N0	T2	YES	NA	546	501	MALE	33	Functional (Limited) Neck Dissection	Functional (Limited) Neck Dissection	YES	N2b	NA	Negative	Base of Tongue	2	YES
TCGA-CV-5440	52	Stage IVA	M0	N2b	T4a	YES	1	2732	2732	MALE	47	Functional (Limited) Neck Dissection	Functional (Limited) Neck Dissection	YES	N2b	YES	Negative	Larynx	42	YES
TCGA-CV-5441	58	Stage IVA	M0	N1	T4a	YES	6	2663	2663	MALE	62	Radical Neck Dissection	Functional (Limited) Neck Dissection	YES	N2b	YES	Negative	Larynx	5	YES
TCGA-CV-5442	76	Stage IVA	M0	N2b	T4a	NO	NA	2326	2326	FEMALE	33	Functional (Limited) Neck Dissection	Functional (Limited) Neck Dissection	YES	N2b	NA	NA	Hard Palate	4	YES
TCGA-CV-5443	63	Stage III	M0	N1	T3	YES	NA	2567	2567	MALE	11	Functional (Limited) Neck Dissection	Functional (Limited) Neck Dissection	YES	N0	NO	Negative	Larynx	0	YES
TCGA-CV-5444	64	Stage IVA	M0	N0	T4a	YES	2	1969	1969	MALE	21	Functional (Limited) Neck Dissection	Functional (Limited) Neck Dissection	YES	N1	NO	NA	Larynx	3	YES
TCGA-CV-5966	63	Stage IVA	M0	N1	T4a	YES	2	519	519	FEMALE	23	Functional (Limited) Neck Dissection	Functional (Limited) Neck Dissection	YES	N1	YES	Negative	Oral Cavity	1	YES
TCGA-CV-5970	59	Stage IVA	M0	N2b	T4a	YES	NA	406	406	MALE	50	Functional (Limited) Neck Dissection	Functional (Limited) Neck Dissection	YES	N2b	NO	Negative	Oral Tongue	11	YES
TCGA-CV-5971	60	Stage IVA	M0	N2b	T2	YES	NA	540	540	MALE	26	NA	Functional (Limited) Neck Dissection	YES	N2a	NO	Negative	Oral Tongue	1	YES
TCGA-CV-5973	62	Stage III	M0	N0	T3	NO	NA	1736	1736	FEMALE	58	Functional (Limited) Neck Dissection	Functional (Limited) Neck Dissection	YES	N1	NO	Negative	Oral Tongue	1	YES
TCGA-CV-5976	50	Stage III	M0	N1	T3	YES	NA	1478	1478	MALE	50	Functional (Limited) Neck Dissection	Functional (Limited) Neck Dissection	YES	N2b	NO	Negative	Oral Tongue	2	YES
TCGA-CV-5977	66	Stage III	M0	N1	T3	YES	6	1007	1007	MALE	82	Functional (Limited) Neck Dissection	Functional (Limited) Neck Dissection	YES	N2b	YES	Negative	Oral Tongue	3	YES
TCGA-CV-5978	53	Stage IVB	M0	N3	T4a	YES	NA	215	215	FEMALE	55	Functional (Limited) Neck Dissection	Radical Neck Dissection	YES	N3	NO	Negative	Larynx	5	YES
TCGA-CV-5979	26	null	null	null	null	YES	NA	1315	1315	MALE	55	Functional (Limited) Neck Dissection	NA	YES	N2b	YES	Negative	Oral Tongue	2	YES
TCGA-CV-6003	50	Stage II	M0	N0	T2	YES	12	1246	1246	FEMALE	23	Functional (Limited) Neck Dissection	NA	YES	N1	NO	Negative	Oral Tongue	1	YES
TCGA-CV-6433	57	Stage II	M0	N0	T2	YES	4	405	405	MALE	5	NA	Functional (Limited) Neck Dissection	YES	N0	NO	Negative	Oral Tongue	0	YES
TCGA-CV-6436	62	Stage III	M0	N0	T3	NO	NA	743	743	MALE	40	Functional (Limited) Neck Dissection	Functional (Limited) Neck Dissection	YES	N0	NO	Negative	Oral Tongue	0	YES
TCGA-CV-6441	60	Stage III	M0	N0	T3	YES	NA	179	179	MALE	44	Functional (Limited) Neck Dissection	Functional (Limited) Neck Dissection	YES	N0	NO	Negative	Oral Tongue	0	YES
TCGA-CV-6933	53	Stage IVA	M0	N0	T4a	YES	0	NA	NA	MALE	32	Functional (Limited) Neck Dissection	NA	YES	N1	NA	Negative	Oral Tongue	1	YES
TCGA-CV-6934	66	Stage IVA	M0	N2b	T3	NO	NA	NA	NA	FEMALE	19	Functional (Limited) Neck Dissection	Functional (Limited) Neck Dissection	YES	N2b	NA	Negative	Oral Tongue	3	YES
TCGA-CV-6935	67	Stage III	M0	N0	T3	YES	0	NA	NA	MALE	4	NA	NA	YES	N2c	YES	Negative	Larynx	4	YES
TCGA-CV-6936	68	Stage IVA	M0	N2b	T4a	YES	0	NA	NA	MALE	10	Functional (Limited) Neck Dissection	Functional (Limited) Neck Dissection	YES	N2c	YES	NA	Floor of Mouth	5	YES
TCGA-CV-6937	71	Stage II	M0	N0	T2	NO	NA	NA	NA	MALE	NA	NA	NA	NO	N0	NA	Negative	Oral Cavity	NA	NA
TCGA-CV-6938	87	Stage II	M0	N0	T2	NO	NA	NA	NA	MALE	NA	NA	NA	NO	NX	NA	Negative	Oral Cavity	NA	NA
TCGA-CV-6939	60	Stage IVA	M0	N1	T4a	NO	NA	NA	NA	MALE	12	Functional (Limited) Neck Dissection	NA	YES	N2b	NA	Negative	Oral Tongue	2	YES
TCGA-CV-6940	80	Stage I	M0	N0	T1	NO	NA	NA	NA	FEMALE	12	Functional (Limited) Neck Dissection	NA	YES	N1	NA	Negative	Buccal Mucosa	1	YES
TCGA-CV-6941	51	Stage III	M0	N0	T3	YES	NA	NA	NA	MALE	29	Modified Radical Neck Dissection	Modified Radical Neck Dissection	YES	N0	NO	Negative	Oral Tongue	0	YES
TCGA-CV-6942	73	Stage II	M0	N0	T2	NO	NA	3835	NA	FEMALE	NA	NA	NA	NO	NX	NA	Negative	Oral Cavity	NA	NA
TCGA-CV-6943	74	Stage III	M0	N0	T3	YES	5	NA	NA	MALE	NA	NA	NA	NO	NX	NA	Negative	Base of Tongue	NA	NO
TCGA-CV-6945	41	Stage IVA	M0	N2b	T4a	YES	NA	NA	NA	MALE	45	NA	Radical Neck Dissection	YES	N2	NA	Negative	Oral Tongue	5	YES
TCGA-CV-6948	79	Stage IVA	M0	N0	T4a	NO	NA	NA	NA	FEMALE	44	Functional (Limited) Neck Dissection	Functional (Limited) Neck Dissection	YES	N3	NA	Negative	Floor of Mouth	30	YES
TCGA-CV-6950	64	Stage IVA	M0	N2c	T3	YES	5	NA	NA	MALE	45	Functional (Limited) Neck Dissection	Functional (Limited) Neck Dissection	YES	N2c	NO	Negative	Base of Tongue	3	YES
TCGA-CV-6951	57	Stage IVA	M0	N2c	T4a	YES	2	NA	NA	MALE	29	Functional (Limited) Neck Dissection	Functional (Limited) Neck Dissection	YES	N2c	NO	Negative	Oral Tongue	2	YES
TCGA-CV-6952	65	Stage III	M0	N0	T3	YES	3	NA	NA	FEMALE	9	Functional (Limited) Neck Dissection	Functional (Limited) Neck Dissection	YES	N2b	NO	Negative	Oral Tongue	2	YES
TCGA-CV-6953	80	null	null	null	null	NO	NA	NA	NA	FEMALE	33	Functional (Limited) Neck Dissection	Functional (Limited) Neck Dissection	YES	N0	NO	Negative	Floor of Mouth	0	NA
TCGA-CV-6954	59	Stage IVA	M0	N1	T4a	YES	3	NA	NA	MALE	22	Functional (Limited) Neck Dissection	Functional (Limited) Neck Dissection	YES	NX	NO	Negative	Oral Tongue	0	YES
TCGA-CV-6955	74	Stage II	M0	N0	T2	NO	NA	NA	NA	MALE	NA	NA	NA	NO	NX	NA	NA	Oral Cavity	NA	NA
TCGA-CV-6956	67	Stage IVA	M0	N2c	T4a	YES	NA	NA	NA	MALE	27	Functional (Limited) Neck Dissection	NA	YES	N1	YES	Negative	Oral Tongue	1	YES
TCGA-CV-6959	48	null	null	null	null	YES	1	NA	NA	MALE	28	NA	Functional (Limited) Neck Dissection	YES	N0	NO	Negative	Oral Tongue	0	NA
TCGA-CV-6960	49	null	null	null	null	YES	2	NA	NA	MALE	22	Functional (Limited) Neck Dissection	Functional (Limited) Neck Dissection	YES	N0	NO	Negative	Oral Cavity	0	NA
TCGA-CV-6961	61	Stage II	M0	N0	T2	YES	2	NA	NA	MALE	NA	NA	NA	NO	N0	NA	Negative	Oral Tongue	NA	NO
TCGA-CV-6962	65	Stage III	M0	N0	T3	NO	NA	NA	NA	MALE	NA	NA	NA	NO	NX	NA	Positive	Larynx	NA	NA
TCGA-CV-7089	74	Stage IVA	M0	N2	T4a	YES	0	NA	NA	MALE	22	Modified Radical Neck Dissection	Modified Radical Neck Dissection	YES	N2c	YES	Negative	Larynx	8	YES
TCGA-CV-7090	39	null	null	null	null	NO	NA	3836	NA	MALE	NA	NA	NA	NO	NX	NA	Negative	Oral Cavity	NA	NA
TCGA-CV-7091	54	Stage I	M0	N0	T1	YES	3	3380	NA	MALE	25	Functional (Limited) Neck Dissection	Functional (Limited) Neck Dissection	YES	N0	YES	Negative	Oral Cavity	0	YES
TCGA-CV-7095	87	Stage IVA	M0	N2a	T1	NO	NA	NA	NA	FEMALE	8	NA	NA	YES	NX	NO	Negative	Oral Cavity	0	YES
TCGA-CV-7097	53	Stage III	M0	N0	T3	YES	3	NA	NA	MALE	NA	NA	NA	NO	NX	NO	Close	Oral Cavity	NA	NO
TCGA-CV-7099	85	Stage II	M0	N0	T2	NO	NA	NA	NA	FEMALE	NA	NA	NA	NO	NX	NO	Negative	Oral Cavity	NA	NO
TCGA-CV-7100	66	Stage II	M0	N0	T2	NO	NA	NA	NA	MALE	NA	NA	NA	NO	N1	NO	Positive	Oral Cavity	NA	NO
TCGA-CV-7101	80	Stage II	M0	N0	T2	YES	3	NA	NA	MALE	0	NA	NA	NO	NX	NO	Negative	Larynx	0	NO
TCGA-CV-7102	76	Stage III	M0	N1	T3	YES	1	NA	NA	FEMALE	24	Modified Radical Neck Dissection	Modified Radical Neck Dissection	YES	N2	YES	Negative	Floor of Mouth	3	YES
TCGA-CV-7103	49	Stage II	M0	N0	T2	YES	3	NA	NA	FEMALE	14	Functional (Limited) Neck Dissection	Functional (Limited) Neck Dissection	YES	N2b	NA	Negative	Oral Tongue	2	YES
TCGA-CV-7104	61	Stage IVA	M0	N2	T2	NO	NA	NA	NA	FEMALE	30	Modified Radical Neck Dissection	NA	YES	N2b	YES	Negative	Oral Tongue	8	YES
TCGA-CV-7177	82	Stage I	M0	N0	T1	NO	NA	NA	NA	FEMALE	NA	NA	NA	NO	NX	NA	Negative	Larynx	NA	NO
TCGA-CV-7178	64	Stage IVA	M0	N1	T4a	YES	0	NA	NA	FEMALE	21	NA	NA	YES	N2	NA	Close	Oral Cavity	4	YES
TCGA-CV-7180	34	Stage II	M0	N0	T2	YES	6	NA	NA	MALE	17	Modified Radical Neck Dissection	Modified Radical Neck Dissection	YES	NX	NA	Negative	Oral Tongue	0	YES
TCGA-CV-7183	53	Stage II	M0	N0	T2	NO	NA	3496	NA	MALE	36	Modified Radical Neck Dissection	NA	YES	N0	NA	Negative	Oral Cavity	0	YES
TCGA-CV-7235	67	Stage III	M0	N0	T3	YES	4	1724	NA	MALE	64	Functional (Limited) Neck Dissection	Functional (Limited) Neck Dissection	YES	N0	YES	Positive	Floor of Mouth	NA	YES
TCGA-CV-7236	77	null	null	null	null	NO	NA	NA	NA	FEMALE	34	Functional (Limited) Neck Dissection	Functional (Limited) Neck Dissection	NO	N2c	YES	Negative	Oral Tongue	6	YES
TCGA-CV-7238	69	Stage II	M0	N0	T2	NO	NA	1444	NA	FEMALE	73	Functional (Limited) Neck Dissection	NA	YES	N0	NO	Negative	Oral Tongue	NA	YES
TCGA-CV-7242	60	Stage III	M0	N0	T3	YES	5	1095	NA	FEMALE	43	Functional (Limited) Neck Dissection	Functional (Limited) Neck Dissection	YES	N0	NO	Negative	Larynx	0	YES
TCGA-CV-7243	50	Stage II	M0	N0	T2	YES	1	953	NA	MALE	26	NA	Functional (Limited) Neck Dissection	YES	N1	NO	Negative	Oral Tongue	1	YES
TCGA-CV-7245	62	Stage III	M0	N0	T3	NO	NA	797	NA	MALE	46	Functional (Limited) Neck Dissection	Functional (Limited) Neck Dissection	YES	N0	NO	Negative	Larynx	0	YES
TCGA-CV-7247	55	Stage II	M0	N0	T2	NO	NA	NA	NA	MALE	9	Functional (Limited) Neck Dissection	Functional (Limited) Neck Dissection	YES	N0	YES	Negative	Larynx	NA	YES
TCGA-CV-7248	63	Stage IVA	M0	N2b	T4a	NO	NA	NA	NA	FEMALE	24	Modified Radical Neck Dissection	Modified Radical Neck Dissection	YES	N2c	YES	Negative	Larynx	4	YES
TCGA-CV-7250	64	Stage III	M0	N0	T3	YES	NA	NA	NA	MALE	48	Modified Radical Neck Dissection	Modified Radical Neck Dissection	YES	N0	NO	Negative	Larynx	NA	YES
TCGA-CV-7252	62	Stage III	M0	N0	T3	NO	NA	NA	NA	FEMALE	34	Modified Radical Neck Dissection	NA	YES	N0	NO	Positive	Oral Cavity	0	YES
TCGA-CV-7253	58	Stage II	M0	N0	T2	NA	NA	NA	NA	MALE	NA	NA	NA	NO	N0	NO	Positive	Oral Cavity	NA	NO
TCGA-CV-7254	55	Stage II	M0	N0	T2	YES	6	NA	NA	MALE	0	NA	NA	NO	NX	YES	Positive	Oral Cavity	0	NO
TCGA-CV-7255	32	Stage II	M0	N0	T2	YES	NA	NA	NA	FEMALE	NA	NA	NA	NO	N0	NO	Negative	Oral Tongue	NA	NO
TCGA-CV-7261	57	Stage III	M0	N0	T3	NO	NA	1099	NA	MALE	17	NA	Functional (Limited) Neck Dissection	YES	N0	NO	Negative	Larynx	0	YES
TCGA-CV-7263	64	Stage II	M0	NX	T2	NO	NA	NA	NA	MALE	NA	NA	NA	NA	NX	NO	Positive	Oral Cavity	NA	NA
TCGA-CV-7406	49	Stage II	M0	N0	T2	YES	3	NA	NA	MALE	2	Functional (Limited) Neck Dissection	NA	YES	N0	YES	Positive	Base of Tongue	0	YES
TCGA-CV-7407	67	null	null	null	null	NO	NA	NA	NA	FEMALE	NA	NA	NA	NO	NX	NA	Negative	Floor of Mouth	NA	NA
TCGA-CV-7410	61	Stage II	M0	N0	T2	NO	NA	NA	NA	MALE	10	NA	Modified Radical Neck Dissection	YES	N1	NA	Negative	Larynx	1	YES
TCGA-CV-7411	64	Stage IVA	M0	N0	T4a	NO	NA	NA	NA	FEMALE	29	Functional (Limited) Neck Dissection	Functional (Limited) Neck Dissection	YES	N0	NA	Negative	Oral Cavity	0	YES
TCGA-CV-7413	74	Stage II	M0	N0	T2	NO	NA	NA	NA	FEMALE	NA	NA	NA	NO	N0	NO	Negative	Oral Cavity	NA	NA
TCGA-CV-7414	78	Stage III	M0	N1	T3	NO	NA	NA	NA	MALE	21	Radical Neck Dissection	NA	YES	N2b	YES	Negative	Oral Cavity	10	YES
TCGA-CV-7415	60	Stage III	M0	N0	T3	NO	NA	NA	NA	MALE	82	Radical Neck Dissection	Modified Radical Neck Dissection	YES	N2c	YES	Negative	Larynx	16	YES
TCGA-CV-7416	29	null	null	null	null	NA	NA	NA	NA	FEMALE	NA	Radical Neck Dissection	Modified Radical Neck Dissection	YES	NA	NA	Negative	Oral Tongue	NA	YES
TCGA-CV-7418	62	Stage IVA	M0	N0	T4a	YES	6	NA	NA	MALE	28	Functional (Limited) Neck Dissection	NA	YES	N2b	NA	Positive	Larynx	2	YES
TCGA-CV-7421	76	Stage IVA	M0	N0	T4a	NO	NA	NA	NA	MALE	11	Functional (Limited) Neck Dissection	Functional (Limited) Neck Dissection	YES	N0	NA	Negative	Larynx	0	YES
TCGA-CV-7422	60	Stage IVA	M0	N1	T4a	YES	NA	NA	NA	FEMALE	27	Functional (Limited) Neck Dissection	Functional (Limited) Neck Dissection	YES	N1	YES	Negative	Larynx	1	YES
TCGA-CV-7423	65	Stage II	M0	N0	T2	NO	NA	NA	NA	MALE	NA	NA	NA	NO	NX	NA	Negative	Oral Cavity	NA	NA
TCGA-CV-7424	67	Stage IVA	M0	N2a	T4a	NO	NA	NA	NA	MALE	4	Modified Radical Neck Dissection	Radical Neck Dissection	YES	N2b	NA	Close	Larynx	1	YES
TCGA-CV-7427	73	Stage II	M0	N0	T2	YES	1	NA	NA	FEMALE	NA	NA	NA	NO	NX	NA	Negative	Oral Cavity	NA	NA
TCGA-CV-7429	55	Stage III	M0	N0	T3	YES	NA	NA	NA	MALE	24	NA	Functional (Limited) Neck Dissection	YES	N2b	NA	Negative	Oral Cavity	14	YES
TCGA-CV-7430	56	Stage III	M0	N0	T3	NO	NA	NA	NA	MALE	10	NA	Functional (Limited) Neck Dissection	YES	N0	YES	Positive	Larynx	0	YES
TCGA-CV-7432	79	Stage III	M0	N1	T2	NO	NA	NA	NA	MALE	20	Functional (Limited) Neck Dissection	NA	YES	N0	NA	Negative	Oral Cavity	0	YES
TCGA-CV-7433	49	Stage IVA	M0	N1	T4a	NO	NA	NA	NA	MALE	43	Functional (Limited) Neck Dissection	Modified Radical Neck Dissection	YES	N2b	NA	Negative	Larynx	4	YES
TCGA-CV-7434	64	Stage III	M0	N0	T3	YES	1	NA	NA	MALE	1	NA	Functional (Limited) Neck Dissection	YES	N1	NA	Negative	Oral Cavity	1	YES
TCGA-CV-7435	57	Stage IVA	M0	N1	T4a	NO	NA	4334	NA	FEMALE	22	Functional (Limited) Neck Dissection	Functional (Limited) Neck Dissection	YES	N2b	YES	Negative	Oral Cavity	2	YES
TCGA-CV-7437	77	Stage II	M0	N0	T2	NO	NA	NA	NA	MALE	NA	NA	NA	NO	NX	YES	Negative	Larynx	NA	NA
TCGA-CV-7438	87	Stage II	M0	N0	T2	NO	NA	NA	NA	FEMALE	NA	NA	NA	NO	NX	YES	Close	Oral Tongue	NA	NA
TCGA-CV-7440	38	Stage II	M0	N0	T2	NO	NA	NA	NA	MALE	NA	NA	NA	NO	NX	YES	Negative	Larynx	NA	NO
TCGA-CX-7082	82	Stage II	M0	N0	T2	YES	0	316	NA	MALE	15	NA	Functional (Limited) Neck Dissection	YES	N2b	NO	Close	Oral Cavity	2	YES
TCGA-CX-7085	77	Stage III	M0	N0	T3	YES	0	321	NA	FEMALE	25	NA	Functional (Limited) Neck Dissection	YES	N0	NO	Close	Oral Tongue	0	YES
TCGA-CX-7086	53	Stage IVA	M0	N2c	T4a	YES	7	236	NA	MALE	64	Modified Radical Neck Dissection	Modified Radical Neck Dissection	YES	N1	YES	Negative	Floor of Mouth	1	YES
TCGA-CX-7219	47	Stage IVA	M0	N2c	T4a	YES	12	828	NA	MALE	76	Modified Radical Neck Dissection	Modified Radical Neck Dissection	YES	N2c	YES	Close	Floor of Mouth	14	YES
TCGA-D6-6515	82	Stage II	M0	N0	T2	NO	NA	403	NA	FEMALE	NA	NA	NA	NO	N0	NA	Close	Oral Tongue	NA	NO
TCGA-D6-6516	69	Stage III	M0	N1	T1	NO	NA	325	NA	MALE	8	NA	Functional (Limited) Neck Dissection	YES	N0	NO	Close	Lip	0	YES
TCGA-D6-6517	59	Stage III	M0	N0	T3	YES	3	250	NA	MALE	3	Functional (Limited) Neck Dissection	Functional (Limited) Neck Dissection	YES	N0	NA	Negative	Larynx	0	YES
TCGA-D6-6823	50	Stage III	M0	N1	T3	YES	1	238	NA	MALE	6	Functional (Limited) Neck Dissection	NA	YES	N0	NA	Close	Oral Tongue	0	YES
TCGA-D6-6824	61	Stage IVA	M0	N1	T4a	YES	1	77	NA	MALE	25	Functional (Limited) Neck Dissection	Functional (Limited) Neck Dissection	YES	N0	NA	Close	Larynx	0	YES
TCGA-D6-6825	73	Stage III	M0	N0	T3	YES	2	152	NA	MALE	9	NA	Functional (Limited) Neck Dissection	YES	N0	NA	Negative	Oral Tongue	0	YES
TCGA-D6-6826	64	Stage IVA	M0	N2	T4a	NO	NA	153	NA	FEMALE	5	NA	Functional (Limited) Neck Dissection	YES	N2b	NA	Negative	Larynx	0	YES
TCGA-DQ-5624	43	Stage IVA	M0	N1	T4a	NO	NA	1149	1149	FEMALE	24	NA	Functional (Limited) Neck Dissection	YES	NX	NO	Negative	Oral Tongue	1	YES
TCGA-DQ-5625	52	Stage II	M0	N0	T2	YES	15	1058	1058	FEMALE	19	NA	Functional (Limited) Neck Dissection	YES	NX	NO	Negative	Oral Tongue	0	YES
TCGA-DQ-5629	64	Stage IVA	M0	N2c	T4a	YES	3	516	516	MALE	47	Functional (Limited) Neck Dissection	Functional (Limited) Neck Dissection	YES	NX	NO	Negative	Larynx	2	YES
TCGA-DQ-5630	73	Stage III	M0	N1	T3	YES	4	477	477	MALE	49	NA	Functional (Limited) Neck Dissection	YES	NX	NO	Negative	Oral Tongue	1	YES
TCGA-DQ-5631	52	Stage IVA	M0	N2b	T3	YES	1	548	540	MALE	20	Functional (Limited) Neck Dissection	NA	YES	NX	YES	Negative	Oral Tongue	1	YES
TCGA-DQ-7588	66	Stage III	M0	N1	T2	YES	10	NA	NA	MALE	30	Functional (Limited) Neck Dissection	NA	YES	NX	NO	Negative	Buccal Mucosa	1	YES
TCGA-DQ-7591	62	Stage IVA	M0	N2b	T4a	YES	3	360	NA	MALE	NA	NA	NA	NO	NX	NA	NA	Base of Tongue	NA	NA
TCGA-DQ-7592	57	Stage IVA	M0	N2b	T4a	YES	3	299	NA	MALE	42	Functional (Limited) Neck Dissection	Functional (Limited) Neck Dissection	YES	NX	NO	Negative	Oral Tongue	3	YES
TCGA-F7-7848	47	null	null	null	null	YES	1	35	NA	MALE	4	Functional (Limited) Neck Dissection	NA	YES	N1	NO	Negative	Larynx	1	YES
TCGA-H7-7774	75	Stage III	M0	N0	T3	YES	0	30	NA	FEMALE	21	NA	NA	NA	N0	NO	NA	Oral Cavity	0	YES
TCGA-HD-7229	60	Stage IVA	M0	NX	T4a	NO	NA	2	NA	MALE	NA	NA	NA	NA	N0	NA	NA	Larynx	NA	NA
TCGA-HD-7753	62	Stage II	M0	N0	T2	YES	4	5	NA	MALE	NA	NA	NA	NO	N0	NO	Positive	Oropharynx	NA	NO
TCGA-HD-7754	69	Stage IVA	M0	N2b	T2	YES	4	25	NA	MALE	23	NA	Radical Neck Dissection	YES	N2b	NO	Positive	Tonsil	4	YES
TCGA-HD-7831	74	Stage III	M0	N0	T3	YES	0	0	NA	MALE	21	NA	Modified Radical Neck Dissection	YES	N2	NO	Negative	Oral Tongue	3	YES
TCGA-HD-7832	52	Stage IVA	M0	N2	T4a	YES	6	0	NA	MALE	35	NA	Modified Radical Neck Dissection	YES	N0	NO	Negative	Floor of Mouth	0	YES
TCGA-IQ-7630	49	Stage III	M0	N0	T3	NO	NA	160	NA	MALE	27	Modified Radical Neck Dissection	NA	YES	N0	NO	Negative	Oropharynx	0	YES
TCGA-IQ-7631	60	Stage II	M0	N0	T2	NO	NA	122	NA	FEMALE	48	Modified Radical Neck Dissection	Modified Radical Neck Dissection	YES	N0	NO	Negative	Buccal Mucosa	0	YES
TCGA-IQ-7632	68	Stage IVA	M0	N0	T4a	NO	NA	113	NA	FEMALE	30	Modified Radical Neck Dissection	NA	YES	N0	NA	Negative	Alveolar Ridge	0	YES

## Sheet: recurrent status
bcr_followup_barcode	additional_pharmaceutical_therapy	additional_radiation_therapy	additional_surgery_locoregional_procedure	additional_surgery_metastatic_procedure	bcr_followup_uuid	date_of_form_completion	days_to_additional_surgery_locoregional_procedure	days_to_additional_surgery_metastatic_procedure	days_to_death	days_to_last_followup	days_to_new_tumor_event_after_initial_treatment	followup_case_report_form_submission_reason	followup_treatment_success	new_neoplasm_event_occurrence_anatomic_site	new_neoplasm_occurrence_anatomic_site_text	new_tumor_event_after_initial_treatment	person_neoplasm_cancer_status	primary_therapy_outcome_success	radiation_therapy	targeted_molecular_therapy	vital_status
TCGA-BA-4077	YES	NO	[Not Available]	[Not Available]	9205d6e8-fe90-4b04-8175-f8f8017c84ad	2011-04-04	[Not Available]	[Not Available]	1134	1134	[Not Available]	[Not Available]	Persistent Disease	[Not Available]	[Not Available]	[Not Available]	WITH TUMOR	Persistent Disease	NO	YES	DECEASED
TCGA-BA-6868	[Not Available]	[Not Available]	[Not Available]	[Not Available]	dec5bcf4-27c3-463e-b82d-336cb255fe64	2011-08-25	[Not Available]	[Not Available]	[Not Applicable]	189	[Not Available]	[Not Available]	[Not Available]	[Not Available]	[Not Available]	[Not Available]	WITH TUMOR	[Not Available]	YES	YES	LIVING
TCGA-BA-6869	[Not Available]	[Not Available]	[Not Available]	[Not Available]	a1552ac2-11e1-4b14-81a4-4a79ee319105	2011-08-25	[Not Available]	[Not Available]	[Not Available]	272	[Not Available]	[Not Available]	[Not Available]	[Not Available]	[Not Available]	[Not Available]	TUMOR FREE	Complete Response	YES	NO	LIVING
TCGA-BA-6870	[Not Available]	[Not Available]	[Not Available]	[Not Available]	0ece70f4-a798-4816-9235-4a231b6acea3	2011-08-25	[Not Available]	[Not Available]	450	450	[Not Available]	[Not Available]	[Not Available]	[Not Available]	[Not Available]	[Not Available]	[Not Available]	[Not Available]	YES	YES	DECEASED
TCGA-BA-6871	[Not Available]	[Not Available]	[Not Available]	[Not Available]	bcab573c-5e6f-4b39-a3c0-01673df96432	2011-08-25	[Not Available]	[Not Available]	[Not Available]	63	[Not Available]	[Not Available]	[Not Available]	[Not Available]	[Not Available]	[Not Available]	WITH TUMOR	[Not Available]	NO	NO	LIVING
TCGA-BA-6872	[Not Available]	[Not Available]	[Not Available]	[Not Available]	3dd06486-3bce-412d-a6cc-891efe4458c4	2011-08-25	[Not Available]	[Not Available]	395	395	[Not Available]	[Not Available]	[Not Available]	[Not Available]	[Not Available]	[Not Available]	[Not Available]	[Not Available]	YES	YES	DECEASED
TCGA-CQ-5332	[Not Available]	[Not Available]	[Not Available]	[Not Available]	5c4fc717-394a-4ae7-bf20-0f94698a3ca7	2011-04-08	[Not Available]	[Not Available]	317	317	[Not Available]	[Not Available]	[Not Available]	[Not Available]	[Not Available]	[Not Available]	[Not Available]	[Not Available]	[Not Available]	[Not Available]	DECEASED
TCGA-CR-6487	[Not Available]	[Not Available]	[Not Available]	[Not Available]	af38c5ef-e137-48fa-bd5a-abe4d3333c0e	2011-10-05	[Not Available]	[Not Available]	[Not Available]	233	[Not Available]	[Not Available]	[Not Available]	[Not Available]	[Not Available]	[Not Available]	[Not Available]	[Not Available]	NO	NO	LIVING
TCGA-CV-5971	[Not Available]	[Not Available]	[Not Available]	[Not Available]	886a8d65-d078-4d42-b323-3cf57697c914	2011-10-12	[Not Available]	[Not Available]	[Not Available]	701	[Not Available]	Scheduled Follow-up Submission	[Not Available]	[Not Available]	[Not Available]	[Not Available]	TUMOR FREE	[Not Available]	NO	NO	LIVING
TCGA-BA-5149	NO	NO	[Not Available]	[Not Available]	bdc3c30c-d049-4e40-b525-2ba1c72910dd	2011-04-04	[Not Available]	[Not Available]	[Not Available]	248	[Not Available]	[Not Available]	[Not Available]	[Not Available]	[Not Available]	NO	TUMOR FREE	Complete Response	YES	YES	LIVING
TCGA-BA-5151	[Not Available]	[Not Available]	[Not Available]	[Not Available]	e95557bc-a54d-4163-9b14-82ec1a8198f3	2011-01-27	[Not Available]	[Not Available]	[Not Available]	190	[Not Available]	[Not Available]	[Not Available]	[Not Available]	[Not Available]	NO	TUMOR FREE	Complete Response	YES	NO	LIVING
TCGA-BA-5152	NO	NO	NO	NO	bc885b83-a92f-4a9c-8ce6-40b24fb1cdcf	2011-07-19	[Not Available]	[Not Available]	[Not Available]	845	[Not Available]	[Not Available]	Complete Remission/Response	[Not Available]	[Not Available]	NO	TUMOR FREE	Complete Response	YES	NO	LIVING
TCGA-BA-5152	[Not Available]	[Not Available]	[Not Available]	[Not Available]	D8B49215-D2F0-4DD7-AA44-14D620014757	2012-08-21	[Not Available]	[Not Available]	[Not Available]	1287	[Not Available]	Scheduled Follow-up Submission	Complete Remission/Response	[Not Available]	[Not Available]	NO	TUMOR FREE	Complete Response	YES	NO	LIVING
TCGA-BA-5555	NO	NO	[Not Available]	[Not Available]	dc68a498-1a34-46a6-9882-f190a23c6512	2011-04-04	[Not Available]	[Not Available]	[Not Available]	186	[Not Available]	[Not Available]	[Not Available]	[Not Available]	[Not Available]	NO	TUMOR FREE	Complete Response	NO	NO	LIVING
TCGA-BA-5556	NO	NO	[Not Available]	[Not Available]	b0fa357f-78fd-421a-8f46-e93f8b8ed156	2011-04-05	[Not Available]	[Not Available]	[Not Available]	179	[Not Available]	[Not Available]	[Not Available]	[Not Available]	[Not Available]	NO	TUMOR FREE	Complete Response	NO	NO	LIVING
TCGA-BA-5556	[Not Available]	[Not Available]	[Not Available]	[Not Available]	725AA5EA-197E-4485-988F-8B18003196FB	2012-08-21	[Not Available]	[Not Available]	[Not Available]	725	[Not Available]	Scheduled Follow-up Submission	Complete Remission/Response	[Not Available]	[Not Available]	NO	TUMOR FREE	Complete Response	NO	NO	LIVING
TCGA-BA-5557	[Not Available]	[Not Available]	[Not Available]	[Not Available]	3D8AC283-7B3E-4060-80D9-451E11E14AE9	2012-08-21	[Not Available]	[Not Available]	[Not Available]	623	[Not Available]	Scheduled Follow-up Submission	Complete Remission/Response	[Not Available]	[Not Available]	NO	TUMOR FREE	Complete Response	YES	YES	LIVING
TCGA-BA-5557	NO	NO	[Not Available]	[Not Available]	dd287532-9556-41db-8b6e-5f100a885f20	2011-03-14	[Not Available]	[Not Available]	[Not Available]	242	[Not Available]	[Not Available]	[Not Available]	[Not Available]	[Not Available]	NO	TUMOR FREE	Complete Response	YES	YES	LIVING
TCGA-BA-5558	NO	NO	[Not Available]	[Not Available]	44ee518b-0b43-4447-9926-0844248d0c59	2011-04-04	[Not Available]	[Not Available]	[Not Available]	1635	[Not Available]	[Not Available]	[Not Available]	[Not Available]	[Not Available]	NO	TUMOR FREE	Complete Response	YES	NO	LIVING
TCGA-BA-6869	[Not Available]	[Not Available]	[Not Available]	[Not Available]	921A4BE8-4EC2-43B4-9A6E-E5D5FAC3AE96	2012-08-22	[Not Available]	[Not Available]	[Not Available]	644	[Not Available]	Scheduled Follow-up Submission	Complete Remission/Response	[Not Available]	[Not Available]	NO	TUMOR FREE	Complete Response	YES	NO	LIVING
TCGA-BA-6871	[Not Available]	[Not Available]	[Not Available]	[Not Available]	0D6BA443-95A1-4B1A-80BE-CE3A137CE074	2012-08-22	[Not Available]	[Not Available]	108	[Not Available]	[Not Available]	Scheduled Follow-up Submission	[Not Applicable]	[Not Available]	[Not Available]	NO	WITH TUMOR	Stable Disease	NO	NO	DECEASED
TCGA-BA-7269	[Not Available]	[Not Available]	[Not Available]	[Not Available]	bb43f9ce-ad3c-469f-b2bb-8052b551df2c	2011-11-10	[Not Available]	[Not Available]	[Not Available]	236	[Not Available]	Scheduled Follow-up Submission	[Not Available]	[Not Available]	[Not Available]	NO	TUMOR FREE	Complete Response	YES	NO	LIVING
TCGA-BA-7269	[Not Available]	[Not Available]	[Not Available]	[Not Available]	50089CCD-F841-4771-BB29-8D3C29903675	2012-08-22	[Not Available]	[Not Available]	[Not Available]	236	[Not Available]	Scheduled Follow-up Submission	Complete Remission/Response	[Not Available]	[Not Available]	NO	TUMOR FREE	Complete Response	YES	NO	LIVING
TCGA-BB-4217-F19770	[Not Available]	[Not Available]	[Not Available]	[Not Available]	46ac3327-1f41-4b10-9ff3-4afdcdf9ea45	2011-12-22	[Not Available]	[Not Available]	[Not Available]	186	[Not Available]	Scheduled Follow-up Submission	[Not Available]	[Not Available]	[Not Available]	NO	[Not Available]	[Not Available]	YES	NO	LIVING
TCGA-BB-4223-F19761	[Not Available]	[Not Available]	NO	[Not Available]	2a3cfee0-b864-4864-8bf1-763ef1b60559	2011-12-22	[Not Available]	[Not Available]	[Not Available]	2891	[Not Available]	[Not Available]	[Not Available]	[Not Available]	[Not Available]	NO	[Not Available]	Complete Response	YES	YES	LIVING
TCGA-BB-4225-F19907	[Not Available]	[Not Available]	[Not Available]	[Not Available]	e2cdb7a3-3b45-4dd8-b50e-9aeef8fbaf29	2012-01-04	[Not Available]	[Not Available]	[Not Available]	140	[Not Available]	Scheduled Follow-up Submission	[Not Available]	[Not Available]	[Not Available]	NO	[Not Available]	[Not Available]	YES	YES	LIVING
TCGA-BB-4227-F19903	[Not Available]	[Not Available]	[Not Available]	[Not Available]	3b829cd4-2dc8-478d-b1ed-fb231efb6223	2012-01-04	[Not Available]	[Not Available]	[Not Available]	133	[Not Available]	Scheduled Follow-up Submission	[Not Available]	[Not Available]	[Not Available]	NO	[Not Available]	Stable Disease	[Not Available]	YES	LIVING
TCGA-BB-4228-F19767	[Not Available]	[Not Available]	[Not Available]	[Not Available]	9cfd7856-0f3c-4b84-a94f-096bc28381ce	2011-12-22	[Not Available]	[Not Available]	[Not Available]	557	[Not Available]	Scheduled Follow-up Submission	[Not Available]	[Not Available]	[Not Available]	NO	[Not Available]	[Not Available]	YES	NO	LIVING
TCGA-CN-4722-F20609	[Not Available]	[Not Available]	[Not Available]	[Not Available]	3f87094e-d6e1-483f-bf14-825fdaa804b2	2012-01-18	[Not Available]	[Not Available]	[Not Available]	192	[Not Available]	Scheduled Follow-up Submission	Complete Remission/Response	[Not Available]	[Not Available]	NO	[Not Available]	Complete Response	[Not Available]	[Not Available]	LIVING
TCGA-CN-4723-F20666	[Not Available]	[Not Available]	[Not Available]	[Not Available]	6b9f51c3-af63-4c2e-89e7-ccab490a4a99	2012-01-19	[Not Available]	[Not Available]	[Not Available]	721	[Not Available]	Scheduled Follow-up Submission	Complete Remission/Response	[Not Available]	[Not Available]	NO	TUMOR FREE	Complete Response	[Not Available]	[Not Available]	LIVING
TCGA-CN-4725-F20671	[Not Available]	[Not Available]	[Not Available]	[Not Available]	a3ea97b2-5b82-4c51-9be7-fb7389d5419d	2012-01-19	[Not Available]	[Not Available]	[Not Applicable]	485	[Not Available]	Scheduled Follow-up Submission	Complete Remission/Response	[Not Available]	[Not Available]	NO	TUMOR FREE	Complete Response	[Not Available]	[Not Available]	LIVING
TCGA-CN-4727-F20673	[Not Available]	[Not Available]	[Not Available]	[Not Available]	3f4c6946-f444-42ea-b1f1-f8bbc304791c	2012-01-19	[Not Available]	[Not Available]	[Not Applicable]	194	[Not Available]	Scheduled Follow-up Submission	Complete Remission/Response	[Not Available]	[Not Available]	NO	TUMOR FREE	Complete Response	[Not Available]	[Not Available]	LIVING
TCGA-CN-4728-F20675	[Not Available]	[Not Available]	[Not Available]	[Not Available]	a3c4c388-6d62-42bf-be8c-fd372f72fdb2	2012-01-19	[Not Available]	[Not Available]	[Not Available]	613	[Not Available]	Scheduled Follow-up Submission	Complete Remission/Response	[Not Available]	[Not Available]	NO	TUMOR FREE	Complete Response	[Not Available]	[Not Available]	LIVING
TCGA-CN-4729-F20678	[Not Available]	[Not Available]	[Not Available]	[Not Available]	e7808d57-23ec-4850-a7ff-f787a24bb941	2012-01-19	[Not Available]	[Not Available]	[Not Applicable]	166	[Not Available]	Scheduled Follow-up Submission	Complete Remission/Response	[Not Available]	[Not Available]	NO	TUMOR FREE	Complete Response	[Not Available]	[Not Available]	LIVING
TCGA-CN-4730-F20679	[Not Available]	[Not Available]	[Not Available]	[Not Available]	1ac6e59b-c5b6-4f2b-9815-5e8029d45264	2012-01-19	[Not Available]	[Not Available]	[Not Available]	462	[Not Available]	Scheduled Follow-up Submission	Complete Remission/Response	[Not Available]	[Not Available]	NO	TUMOR FREE	Complete Response	[Not Available]	[Not Available]	LIVING
TCGA-CN-4733-F20692	[Not Available]	[Not Available]	[Not Available]	[Not Available]	b7fbf5af-ad85-4753-910d-1ce1b996c7aa	2012-01-19	[Not Available]	[Not Available]	[Not Available]	642	[Not Available]	Scheduled Follow-up Submission	Complete Remission/Response	[Not Available]	[Not Available]	NO	TUMOR FREE	Complete Response	[Not Available]	[Not Available]	LIVING
TCGA-CN-4734-F20689	[Not Available]	[Not Available]	[Not Available]	[Not Available]	e758a937-fe05-441b-b157-8ec4e4e27cb2	2012-01-19	[Not Available]	[Not Available]	[Not Available]	226	[Not Available]	Scheduled Follow-up Submission	Complete Remission/Response	[Not Available]	[Not Available]	NO	TUMOR FREE	Complete Response	[Not Available]	[Not Available]	LIVING
TCGA-CN-4735-F20691	[Not Available]	[Not Available]	[Not Available]	[Not Available]	7068204e-88cb-4986-bc23-cb73bb920e8f	2012-01-19	[Not Available]	[Not Available]	[Not Available]	642	[Not Available]	Scheduled Follow-up Submission	Complete Remission/Response	[Not Available]	[Not Available]	NO	TUMOR FREE	Complete Response	[Not Available]	[Not Available]	LIVING
TCGA-CN-4737-F20697	[Not Available]	[Not Available]	[Not Available]	[Not Available]	7cc9caa0-99c2-4bea-b355-df078404cf25	2012-01-19	[Not Available]	[Not Available]	[Not Available]	541	[Not Available]	Scheduled Follow-up Submission	Complete Remission/Response	[Not Available]	[Not Available]	NO	TUMOR FREE	Complete Response	[Not Available]	[Not Available]	LIVING
TCGA-CN-4738-F13500	[Not Available]	[Not Available]	[Not Available]	[Not Available]	9b48c1d1-7870-49a5-8f94-02ec0501890f	2011-06-29	[Not Available]	[Not Available]	436	436	[Not Available]	[Not Available]	[Not Available]	[Not Available]	[Not Available]	NO	[Not Available]	[Not Available]	[Not Available]	[Not Available]	DECEASED
TCGA-CN-4739-F13501	[Not Available]	[Not Available]	[Not Available]	[Not Available]	8822aadf-3988-4721-8a38-ff3740fc463f	2011-06-29	[Not Available]	[Not Available]	[Not Available]	348	[Not Available]	[Not Available]	Complete Remission/Response	[Not Available]	[Not Available]	NO	TUMOR FREE	Complete Response	YES	YES	LIVING
TCGA-CN-4739-F20699	[Not Available]	[Not Available]	[Not Available]	[Not Available]	2326c87e-6325-44bd-8f79-3dacb2880c3d	2012-01-19	[Not Available]	[Not Available]	[Not Available]	1055	[Not Available]	Scheduled Follow-up Submission	Complete Remission/Response	[Not Available]	[Not Available]	NO	TUMOR FREE	Complete Response	[Not Available]	[Not Available]	LIVING
TCGA-CN-4740-F21269	[Not Available]	[Not Available]	[Not Available]	[Not Available]	07edd50d-7ed0-4627-930f-37a0366ec5c6	2012-02-08	[Not Available]	[Not Available]	838	[Not Available]	[Not Available]	Scheduled Follow-up Submission	Progressive Disease	[Not Available]	[Not Available]	NO	WITH TUMOR	[Not Available]	[Not Available]	[Not Available]	DECEASED
TCGA-CN-4741-F11057	[Not Available]	[Not Available]	[Not Available]	[Not Available]	5cf08672-4f5d-49b6-9b02-0a22193e708b	2011-05-03	[Not Available]	[Not Available]	[Not Available]	875	[Not Available]	[Not Available]	Complete Remission/Response	[Not Available]	[Not Available]	NO	TUMOR FREE	Complete Response	[Not Available]	[Not Available]	LIVING
TCGA-CN-4741-F21271	[Not Available]	[Not Available]	[Not Available]	[Not Available]	4e3d1f6d-cadd-4306-abf3-b42bc445982d	2012-02-08	[Not Available]	[Not Available]	[Not Available]	1085	[Not Available]	Scheduled Follow-up Submission	Complete Remission/Response	[Not Available]	[Not Available]	NO	TUMOR FREE	Complete Response	[Not Available]	[Not Available]	LIVING
TCGA-CN-4742-F13455	[Not Available]	[Not Available]	[Not Available]	[Not Available]	3a97173e-9c06-48e8-8e92-a3725ee97a2a	2011-06-28	[Not Available]	[Not Available]	397	397	[Not Available]	[Not Available]	[Not Available]	[Not Available]	[Not Available]	NO	WITH TUMOR	Progressive Disease	[Not Available]	[Not Available]	DECEASED
TCGA-CN-5355-F21272	[Not Available]	[Not Available]	[Not Available]	[Not Available]	e1827279-8d13-4b9f-91b2-54ca0309bfc0	2012-02-08	[Not Available]	[Not Available]	[Not Applicable]	488	[Not Available]	Scheduled Follow-up Submission	Complete Remission/Response	[Not Available]	[Not Available]	NO	TUMOR FREE	Complete Response	[Not Available]	[Not Available]	LIVING
TCGA-CN-5356-F21278	[Not Available]	[Not Available]	[Not Available]	[Not Available]	aa87113f-09ab-4b6e-bb7d-169e2885e373	2012-02-08	[Not Available]	[Not Available]	[Not Available]	512	[Not Available]	Scheduled Follow-up Submission	Complete Remission/Response	[Not Available]	[Not Available]	NO	TUMOR FREE	Complete Response	[Not Available]	[Not Available]	LIVING
TCGA-CN-5358-F21286	[Not Available]	[Not Available]	[Not Available]	[Not Available]	fa191963-b334-4320-87a9-5b5f3686ef6e	2012-02-08	[Not Available]	[Not Available]	261	[Not Available]	[Not Available]	Scheduled Follow-up Submission	Complete Remission/Response	[Not Available]	[Not Available]	NO	TUMOR FREE	Complete Response	[Not Available]	[Not Available]	DECEASED
TCGA-CN-5360-F11055	[Not Available]	[Not Available]	[Not Available]	[Not Available]	9cb9426c-b3ff-43f5-8e4d-65b02b1e5da1	2011-05-03	[Not Available]	[Not Available]	[Not Available]	866	[Not Available]	[Not Available]	Complete Remission/Response	[Not Available]	[Not Available]	NO	TUMOR FREE	Complete Response	[Not Available]	[Not Available]	LIVING
TCGA-CN-5360-F21287	[Not Available]	[Not Available]	[Not Available]	[Not Available]	9d65d378-4b29-44ae-9f26-3cb466e73fb5	2012-02-08	[Not Available]	[Not Available]	[Not Available]	1081	[Not Available]	Scheduled Follow-up Submission	Complete Remission/Response	[Not Available]	[Not Available]	NO	TUMOR FREE	Complete Response	[Not Available]	[Not Available]	LIVING
TCGA-CN-5361-F21289	[Not Available]	[Not Available]	[Not Available]	[Not Available]	01b27f22-7a60-4aae-a8f6-2011ab589f89	2012-02-08	[Not Available]	[Not Available]	[Not Available]	193	[Not Available]	Scheduled Follow-up Submission	Complete Remission/Response	[Not Available]	[Not Available]	NO	TUMOR FREE	Complete Response	[Not Available]	[Not Available]	LIVING
TCGA-CN-5364-F21297	[Not Available]	[Not Available]	[Not Available]	[Not Available]	b5b15d4e-6ecc-4098-aac8-e8f2f5c9b50d	2012-02-08	[Not Available]	[Not Available]	493	[Not Available]	[Not Available]	Scheduled Follow-up Submission	Complete Remission/Response	[Not Available]	[Not Available]	NO	TUMOR FREE	Complete Response	[Not Available]	[Not Available]	DECEASED
TCGA-CN-5365-F21296	[Not Available]	[Not Available]	[Not Available]	[Not Available]	1c3621c8-1ffe-46b1-ab11-ca74e8bf5fb1	2012-02-08	[Not Available]	[Not Available]	351	[Not Available]	[Not Available]	Scheduled Follow-up Submission	Progressive Disease	[Not Available]	[Not Available]	NO	WITH TUMOR	Progressive Disease	[Not Available]	[Not Available]	DECEASED
TCGA-CN-5367-F21295	[Not Available]	[Not Available]	[Not Available]	[Not Available]	3b764135-0d87-4744-bbb9-106676ee0cd3	2012-02-08	[Not Available]	[Not Available]	352	[Not Available]	[Not Available]	Scheduled Follow-up Submission	Complete Remission/Response	[Not Available]	[Not Available]	NO	TUMOR FREE	Complete Response	[Not Available]	[Not Available]	DECEASED
TCGA-CN-5369-F21293	[Not Available]	[Not Available]	[Not Available]	[Not Available]	7327c034-e300-4d73-94fa-af3232deec5e	2012-02-08	[Not Available]	[Not Available]	380	[Not Available]	[Not Available]	Scheduled Follow-up Submission	Complete Remission/Response	[Not Available]	[Not Available]	NO	TUMOR FREE	Complete Response	[Not Available]	[Not Available]	DECEASED
TCGA-CN-5373-F21301	[Not Available]	[Not Available]	[Not Available]	[Not Available]	206b0f58-54d0-43f4-b9a5-21398373ebd8	2012-02-08	[Not Available]	[Not Available]	[Not Available]	683	[Not Available]	Scheduled Follow-up Submission	Complete Remission/Response	[Not Available]	[Not Available]	NO	TUMOR FREE	Complete Response	[Not Available]	[Not Available]	LIVING
TCGA-CN-5374-F11054	[Not Available]	[Not Available]	[Not Available]	[Not Available]	2f7122c2-68f9-4f63-b799-7b15fe83a643	2011-05-03	[Not Available]	[Not Available]	[Not Available]	274	[Not Available]	[Not Available]	[Not Available]	[Not Available]	[Not Available]	NO	TUMOR FREE	Complete Response	YES	YES	LIVING
TCGA-CN-5374-F21303	[Not Available]	[Not Available]	[Not Available]	[Not Available]	87b5ef32-8b4e-43c9-b8b9-c01c3aa42563	2012-02-08	[Not Available]	[Not Available]	[Not Available]	274	[Not Available]	Scheduled Follow-up Submission	Complete Remission/Response	[Not Available]	[Not Available]	NO	TUMOR FREE	Complete Response	[Not Available]	[Not Available]	LIVING
TCGA-CN-6010-F13502	[Not Available]	[Not Available]	[Not Available]	[Not Available]	cbcb65a0-b530-4314-af0c-763829a163fb	2011-06-29	[Not Available]	[Not Available]	[Not Available]	207	[Not Available]	[Not Available]	Complete Remission/Response	[Not Available]	[Not Available]	NO	TUMOR FREE	Complete Response	[Not Available]	[Not Available]	LIVING
TCGA-CN-6010-F21308	[Not Available]	[Not Available]	[Not Available]	[Not Available]	40deba8a-57e1-41d8-a041-f8af2ae1f763	2012-02-08	[Not Available]	[Not Available]	[Not Available]	448	[Not Available]	Scheduled Follow-up Submission	Complete Remission/Response	[Not Available]	[Not Available]	NO	TUMOR FREE	Complete Response	[Not Available]	[Not Available]	LIVING
TCGA-CN-6011-F13503	[Not Available]	[Not Available]	[Not Available]	[Not Available]	b08dee9f-0d3b-4a0a-8798-b69d14ab83cc	2011-06-29	[Not Available]	[Not Available]	[Not Available]	228	[Not Available]	[Not Available]	Complete Remission/Response	[Not Available]	[Not Available]	NO	TUMOR FREE	Complete Response	[Not Available]	[Not Available]	LIVING
TCGA-CN-6011-F21311	[Not Available]	[Not Available]	[Not Available]	[Not Available]	a0f0a1e0-d53f-4fa0-82fc-fefd080b811d	2012-02-08	[Not Available]	[Not Available]	[Not Available]	424	[Not Available]	Scheduled Follow-up Submission	Complete Remission/Response	[Not Available]	[Not Available]	NO	TUMOR FREE	Complete Response	[Not Available]	[Not Available]	LIVING
TCGA-CN-6012-F13505	[Not Available]	[Not Available]	[Not Available]	[Not Available]	a564a0c5-7d81-4b97-9886-b6916a2b9729	2011-06-29	[Not Available]	[Not Available]	[Not Available]	143	[Not Available]	[Not Available]	Complete Remission/Response	[Not Available]	[Not Available]	NO	TUMOR FREE	Complete Response	[Not Available]	[Not Available]	LIVING
TCGA-CN-6012-F21314	[Not Available]	[Not Available]	[Not Available]	[Not Available]	846433c7-632b-454b-8d9f-e8a1a02148b5	2012-02-08	[Not Available]	[Not Available]	[Not Available]	371	[Not Available]	Scheduled Follow-up Submission	Complete Remission/Response	[Not Available]	[Not Available]	NO	TUMOR FREE	Complete Response	[Not Available]	[Not Available]	LIVING
TCGA-CN-6016-F13506	[Not Available]	[Not Available]	[Not Available]	[Not Available]	47cce448-f1bb-4105-9841-5062070e017d	2011-02-23	[Not Available]	[Not Available]	[Not Available]	201	[Not Available]	[Not Available]	[Not Available]	[Not Available]	[Not Available]	NO	TUMOR FREE	Complete Response	[Not Available]	[Not Available]	LIVING
TCGA-CN-6016-F21344	[Not Available]	[Not Available]	[Not Available]	[Not Available]	b0a00c2a-8bf1-4595-8b67-05441520ea78	2012-02-10	[Not Available]	[Not Available]	[Not Available]	315	[Not Available]	Scheduled Follow-up Submission	Complete Remission/Response	[Not Available]	[Not Available]	NO	TUMOR FREE	Complete Response	[Not Available]	[Not Available]	LIVING
TCGA-CN-6017-F13507	[Not Available]	[Not Available]	[Not Available]	[Not Available]	62db15d4-377d-4d95-a19e-7da24af02b0e	2011-06-29	[Not Available]	[Not Available]	[Not Available]	159	[Not Available]	[Not Available]	Complete Remission/Response	[Not Available]	[Not Available]	NO	TUMOR FREE	Complete Response	[Not Available]	[Not Available]	LIVING
TCGA-CN-6017-F21346	[Not Available]	[Not Available]	[Not Available]	[Not Available]	a8712d6a-f34f-45e8-9832-374d73fedc48	2012-02-10	[Not Available]	[Not Available]	[Not Available]	433	[Not Available]	Scheduled Follow-up Submission	Complete Remission/Response	[Not Available]	[Not Available]	NO	TUMOR FREE	Complete Response	[Not Available]	[Not Available]	LIVING
TCGA-CN-6018-F21348	[Not Available]	[Not Available]	[Not Available]	[Not Available]	0833f392-aeec-4c6d-a0f3-157d1196acb8	2012-02-10	[Not Available]	[Not Available]	[Not Available]	45	[Not Available]	Scheduled Follow-up Submission	Complete Remission/Response	[Not Available]	[Not Available]	NO	TUMOR FREE	Complete Response	[Not Available]	[Not Available]	LIVING
TCGA-CN-6019-F13508	[Not Available]	[Not Available]	[Not Available]	[Not Available]	8411e8b9-a2f2-43b5-86e3-88dbc7c61a20	2011-06-29	[Not Available]	[Not Available]	[Not Applicable]	134	[Not Available]	[Not Available]	Complete Remission/Response	[Not Available]	[Not Available]	NO	TUMOR FREE	Complete Response	[Not Available]	[Not Available]	LIVING
TCGA-CN-6019-F21362	[Not Available]	[Not Available]	[Not Available]	[Not Available]	2ae64518-6d0c-460a-b220-931ff651657f	2012-02-10	[Not Available]	[Not Available]	[Not Applicable]	391	[Not Available]	Scheduled Follow-up Submission	Complete Remission/Response	[Not Available]	[Not Available]	NO	TUMOR FREE	Complete Response	[Not Available]	[Not Available]	LIVING
TCGA-CN-6020-F21365	[Not Available]	[Not Available]	[Not Available]	[Not Available]	79e80d5c-4c97-4276-bc88-67f5d41785ae	2012-02-10	[Not Available]	[Not Available]	204	[Not Available]	[Not Available]	Scheduled Follow-up Submission	Complete Remission/Response	[Not Available]	[Not Available]	NO	TUMOR FREE	Complete Response	YES	NO	DECEASED
TCGA-CN-6021-F21367	[Not Available]	[Not Available]	[Not Available]	[Not Available]	3fba76c3-1454-415c-9d4d-284eb5370962	2012-02-10	[Not Available]	[Not Available]	276	[Not Available]	[Not Available]	Scheduled Follow-up Submission	[Not Available]	[Not Available]	[Not Available]	NO	WITH TUMOR	Progressive Disease	[Not Available]	[Not Available]	DECEASED
TCGA-CN-6022-F21371	[Not Available]	[Not Available]	[Not Available]	[Not Available]	43d7bc7b-a0fe-4c7f-9d19-ea404076cdc6	2012-02-10	[Not Available]	[Not Available]	280	[Not Available]	[Not Available]	Scheduled Follow-up Submission	Progressive Disease	[Not Available]	[Not Available]	NO	WITH TUMOR	Progressive Disease	[Not Available]	[Not Available]	DECEASED
TCGA-CN-6023-F13509	[Not Available]	[Not Available]	[Not Available]	[Not Available]	0806f569-2795-44d3-95e7-37934b0f2f64	2011-06-29	[Not Available]	[Not Available]	[Not Applicable]	237	[Not Available]	[Not Available]	Complete Remission/Response	[Not Available]	[Not Available]	NO	TUMOR FREE	Complete Response	[Not Available]	[Not Available]	LIVING
TCGA-CN-6023-F21394	[Not Available]	[Not Available]	[Not Available]	[Not Available]	21fa1bba-6ebb-4339-8d16-d04272bbfa0c	2012-02-13	[Not Available]	[Not Available]	[Not Applicable]	424	[Not Available]	Scheduled Follow-up Submission	Complete Remission/Response	[Not Available]	[Not Available]	NO	TUMOR FREE	Complete Response	[Not Available]	[Not Available]	LIVING
TCGA-CN-6024-F21395	[Not Available]	[Not Available]	[Not Available]	[Not Available]	f11f6a66-9503-46b6-a49c-3efbed9c0eb3	2012-02-13	[Not Available]	[Not Available]	337	[Not Available]	[Not Available]	Scheduled Follow-up Submission	Progressive Disease	[Not Available]	[Not Available]	NO	WITH TUMOR	Progressive Disease	[Not Available]	[Not Available]	DECEASED
TCGA-CN-6989-F15309	[Not Available]	[Not Available]	[Not Available]	[Not Available]	70151c22-8c44-457f-b529-deb24998a5d0	2011-08-17	[Not Available]	[Not Available]	[Not Available]	177	[Not Available]	[Not Available]	Complete Remission/Response	[Not Available]	[Not Available]	NO	TUMOR FREE	Complete Response	YES	YES	LIVING
TCGA-CN-6996-F15417	[Not Available]	[Not Available]	[Not Available]	[Not Available]	ba9ca267-58bf-4e94-a34f-7ed677201d23	2011-08-22	[Not Available]	[Not Available]	[Not Applicable]	114	[Not Available]	[Not Available]	Complete Remission/Response	[Not Available]	[Not Available]	NO	TUMOR FREE	Complete Response	YES	YES	LIVING
TCGA-CN-6997-F15472	NO	NO	[Not Available]	[Not Available]	bbd47b6c-b15b-4ea0-b251-4c25d1750e3b	2011-08-22	[Not Available]	[Not Available]	[Not Available]	100	[Not Available]	[Not Available]	Complete Remission/Response	[Not Available]	[Not Available]	NO	[Not Available]	[Not Available]	YES	YES	LIVING
TCGA-CN-6998-F15530	[Not Available]	[Not Available]	[Not Available]	[Not Available]	69a1773a-0ca8-40d1-90e7-a015adf3a368	2011-08-24	[Not Available]	[Not Available]	[Not Available]	46	[Not Available]	[Not Available]	Complete Remission/Response	[Not Available]	[Not Available]	NO	TUMOR FREE	[Not Available]	YES	YES	LIVING
TCGA-CQ-5323-F10904	[Not Available]	[Not Available]	[Not Available]	[Not Available]	4f2850b1-d61a-4a9e-ab5e-eb3592344be2	2011-04-30	[Not Available]	[Not Available]	[Not Available]	1465	[Not Available]	[Not Available]	Complete Remission/Response	[Not Available]	[Not Available]	NO	TUMOR FREE	Complete Response	YES	NO	LIVING
TCGA-CQ-5324-F10908	[Not Available]	[Not Available]	[Not Available]	[Not Available]	70accb00-6ab8-4cda-9cf2-bda6347c3354	2011-04-05	[Not Available]	[Not Available]	[Not Available]	1207	[Not Available]	[Not Available]	Complete Remission/Response	[Not Available]	[Not Available]	NO	TUMOR FREE	Complete Response	NO	NO	LIVING
TCGA-CQ-5326-F18532	[Not Available]	[Not Available]	[Not Available]	[Not Available]	5590e343-be48-495e-8307-9981aac4302b	2011-10-04	[Not Available]	[Not Available]	89	[Not Available]	[Not Available]	Scheduled Follow-up Submission	Progressive Disease	[Not Available]	[Not Available]	NO	WITH TUMOR	Progressive Disease	YES	NO	DECEASED
TCGA-CQ-5327-F10923	[Not Available]	[Not Available]	[Not Available]	[Not Available]	66a6afda-3a1d-45a9-85c5-07152a280b18	2011-04-07	[Not Available]	[Not Available]	[Not Available]	1183	[Not Available]	[Not Available]	Complete Remission/Response	[Not Available]	[Not Available]	NO	TUMOR FREE	Complete Response	YES	YES	LIVING
TCGA-CQ-5329-F10910	[Not Available]	[Not Available]	[Not Available]	[Not Available]	8b76da22-d78c-4f5f-8d39-f78821e7d5e2	2011-04-08	[Not Available]	[Not Available]	[Not Available]	841	[Not Available]	[Not Available]	Complete Remission/Response	[Not Available]	[Not Available]	NO	TUMOR FREE	Complete Response	NO	NO	LIVING
TCGA-CQ-5330-F10931	[Not Available]	[Not Available]	[Not Available]	[Not Available]	fe36845d-90f2-402a-b4d3-baf6ffebe8c6	2011-04-12	[Not Available]	[Not Available]	[Not Available]	896	[Not Available]	[Not Available]	Complete Remission/Response	[Not Available]	[Not Available]	NO	TUMOR FREE	Complete Response	YES	YES	LIVING
TCGA-CQ-5331-F18535	[Not Available]	[Not Available]	[Not Available]	[Not Available]	71ebe0cf-cb1a-4201-b87f-ca392393269a	2011-10-04	[Not Available]	[Not Available]	[Not Available]	1028	[Not Available]	Scheduled Follow-up Submission	Complete Remission/Response	[Not Available]	[Not Available]	NO	[Discrepancy]	Complete Response	NO	NO	LIVING
TCGA-CQ-6218-F18537	[Not Available]	[Not Available]	[Not Available]	[Not Available]	049b2bdd-b091-4eef-b952-4eb66497c0b7	2011-09-30	[Not Available]	[Not Available]	[Not Available]	870	[Not Available]	Scheduled Follow-up Submission	Complete Remission/Response	[Not Available]	[Not Available]	NO	TUMOR FREE	Complete Response	YES	YES	LIVING
TCGA-CQ-6220-F18544	[Not Available]	[Not Available]	[Not Available]	[Not Available]	fd0e7bb8-4b49-4623-9b84-fb5ea7e05cb0	2011-09-30	[Not Available]	[Not Available]	984	[Not Available]	[Not Available]	Scheduled Follow-up Submission	[Not Available]	[Not Available]	[Not Available]	NO	[Not Available]	Complete Response	NO	NO	DECEASED
TCGA-CQ-6221-F21026	[Not Available]	[Not Available]	[Not Available]	[Not Available]	facbf9ca-8f29-4c15-931d-2c8c00a1d88d	2012-01-27	[Not Available]	[Not Available]	[Not Available]	1000	[Not Available]	Scheduled Follow-up Submission	Complete Remission/Response	[Not Available]	[Not Available]	NO	TUMOR FREE	Complete Response	NO	NO	LIVING
TCGA-CQ-6222-F18545	[Not Available]	[Not Available]	[Not Available]	[Not Available]	4c42596d-b167-4b28-bb99-cf4333b9f74f	2011-09-30	[Not Available]	[Not Available]	[Not Available]	1160	[Not Available]	Scheduled Follow-up Submission	Complete Remission/Response	[Not Available]	[Not Available]	NO	TUMOR FREE	Complete Response	YES	YES	LIVING
TCGA-CQ-6223-F18549	[Not Available]	[Not Available]	[Not Available]	[Not Available]	fdf137e8-ca1b-4477-ae82-e6527789f385	2011-10-03	[Not Available]	[Not Available]	[Not Available]	1057	[Not Available]	Scheduled Follow-up Submission	Complete Remission/Response	[Not Available]	[Not Available]	NO	TUMOR FREE	Complete Response	NO	NO	LIVING
TCGA-CQ-6224-F19306	[Not Available]	[Not Available]	[Not Available]	[Not Available]	68b7fc5f-bcd0-4841-a94d-8dd3bdd9cb8e	2011-10-05	[Not Available]	[Not Available]	[Not Available]	984	[Not Available]	Scheduled Follow-up Submission	Complete Remission/Response	[Not Available]	[Not Available]	NO	TUMOR FREE	Complete Response	YES	YES	LIVING
TCGA-CQ-6227-F19310	[Not Available]	[Not Available]	[Not Available]	[Not Available]	8377ed05-0975-46b8-ae3d-da1da34495ae	2011-10-06	[Not Available]	[Not Available]	128	[Not Available]	[Not Available]	Scheduled Follow-up Submission	Progressive Disease	[Not Available]	[Not Available]	NO	WITH TUMOR	Progressive Disease	NO	NO	DECEASED
TCGA-CQ-6229-F19496	[Not Available]	[Not Available]	[Not Available]	[Not Available]	6d8b4f3e-98a5-480d-8c41-ebbf989d324b	2011-10-06	[Not Available]	[Not Available]	[Not Available]	814	[Not Available]	Scheduled Follow-up Submission	Complete Remission/Response	[Not Available]	[Not Available]	NO	TUMOR FREE	Complete Response	NO	NO	LIVING
TCGA-CQ-7067-F32867	[Not Available]	[Not Available]	[Not Available]	[Not Available]	aa78c2f4-f387-4ff9-a725-3f843514949b	2012-06-14	[Not Available]	[Not Available]	[Not Available]	508	[Not Available]	Scheduled Follow-up Submission	Complete Remission/Response	[Not Available]	[Not Available]	NO	TUMOR FREE	Complete Response	NO	NO	LIVING
TCGA-CQ-7068-F21034	NO	NO	[Not Available]	[Not Available]	d40f883c-6bbd-4fb9-aadc-61e66ed5e4b7	2012-01-27	[Not Available]	[Not Available]	[Not Available]	693	[Not Available]	Scheduled Follow-up Submission	Complete Remission/Response	[Not Available]	[Not Available]	NO	TUMOR FREE	Complete Response	NO	NO	LIVING
TCGA-CR-5243-F13178	[Not Available]	[Not Available]	[Not Available]	[Not Available]	8b15090b-f41b-4710-ab7c-672e6d3a6c62	2011-04-05	[Not Available]	[Not Available]	[Not Available]	2562	[Not Available]	[Not Available]	[Not Available]	[Not Available]	[Not Available]	NO	TUMOR FREE	Complete Response	YES	YES	LIVING
TCGA-CR-5247-F31384	[Not Available]	[Not Available]	[Not Available]	[Not Available]	0ef7b3a2-5919-49b1-a7d2-8152d38729dd	2012-02-28	[Not Available]	[Not Available]	[Not Available]	358	[Not Available]	Scheduled Follow-up Submission	[Not Available]	[Not Available]	[Not Available]	NO	TUMOR FREE	Complete Response	YES	YES	LIVING
TCGA-CR-5249-F13187	[Not Available]	[Not Available]	[Not Available]	[Not Available]	978ee56e-4625-4acd-be2a-358f79bee53d	2011-04-05	[Not Available]	[Not Available]	[Not Available]	1152	[Not Available]	[Not Available]	[Not Available]	[Not Available]	[Not Available]	NO	TUMOR FREE	Complete Response	YES	YES	LIVING
TCGA-CR-5250-F13183	[Not Available]	[Not Available]	[Not Available]	[Not Available]	6527f666-014c-4a86-89bb-3a897a289fbd	2011-04-05	[Not Available]	[Not Available]	[Not Available]	798	[Not Available]	[Not Available]	[Not Available]	[Not Available]	[Not Available]	NO	TUMOR FREE	Complete Response	YES	YES	LIVING
TCGA-CR-6467-F17710	[Not Available]	[Not Available]	[Not Available]	[Not Available]	84cf6c6f-5400-4236-a589-8f2c81e394fe	2011-09-14	[Not Available]	[Not Available]	[Not Available]	1777	[Not Available]	[Not Available]	[Not Available]	[Not Available]	[Not Available]	NO	TUMOR FREE	Complete Response	YES	NO	LIVING
TCGA-CR-6470-F18079	[Not Available]	[Not Available]	[Not Available]	[Not Available]	98504e4e-0763-45e7-aaa1-eb688e67c8b4	2011-09-14	[Not Available]	[Not Available]	[Not Available]	1521	[Not Available]	Scheduled Follow-up Submission	[Not Available]	[Not Available]	[Not Available]	NO	TUMOR FREE	Complete Response	YES	YES	LIVING
TCGA-CR-6473-F18110	[Not Available]	[Not Available]	[Not Available]	[Not Available]	bbfb304f-eb68-47be-91e2-3cc91f2c4344	2011-09-21	[Not Available]	[Not Available]	[Not Available]	1125	[Not Available]	[Not Available]	[Not Available]	[Not Available]	[Not Available]	NO	TUMOR FREE	Complete Response	[Not Available]	[Not Available]	LIVING
TCGA-CR-6477-F18155	[Not Available]	[Not Available]	[Not Available]	[Not Available]	56efc821-6806-45b7-a085-a78f6bd20117	2011-09-28	[Not Available]	[Not Available]	[Not Available]	514	[Not Available]	[Not Available]	[Not Available]	[Not Available]	[Not Available]	NO	TUMOR FREE	Complete Response	[Not Available]	[Not Available]	LIVING
TCGA-CR-6478-F18133	[Not Available]	[Not Available]	[Not Available]	[Not Available]	32adc700-3d0c-4582-bcf4-e71302fe546f	2011-09-21	[Not Available]	[Not Available]	183	[Not Available]	[Not Available]	Scheduled Follow-up Submission	[Not Available]	[Not Available]	[Not Available]	NO	[Not Available]	Complete Response	[Not Available]	[Not Available]	DECEASED
TCGA-CR-6480-F18144	[Not Available]	[Not Available]	[Not Available]	[Not Available]	010cb47c-c1db-4ba8-bb87-cdf9cfa1af53	2011-09-21	[Not Available]	[Not Available]	[Not Available]	362	[Not Available]	[Not Available]	[Not Available]	[Not Available]	[Not Available]	NO	TUMOR FREE	Complete Response	[Not Available]	[Not Available]	LIVING
TCGA-CR-6481-F18164	[Not Available]	[Not Available]	[Not Available]	[Not Available]	854b3493-5898-479b-afbb-2d6187f3f20a	2011-09-28	[Not Available]	[Not Available]	[Not Available]	311	[Not Available]	[Not Available]	[Not Available]	[Not Available]	[Not Available]	NO	TUMOR FREE	Complete Response	[Not Available]	[Not Available]	LIVING
TCGA-CR-6482-F18174	[Not Available]	[Not Available]	[Not Available]	[Not Available]	69944480-1874-48fb-b6a7-9428f3b0c7e7	2011-09-28	[Not Available]	[Not Available]	[Not Available]	345	[Not Available]	[Not Available]	[Not Available]	[Not Available]	[Not Available]	NO	TUMOR FREE	Complete Response	[Not Available]	[Not Available]	LIVING
TCGA-CR-6484-F18188	[Not Available]	[Not Available]	[Not Available]	[Not Available]	e3710128-034c-4873-8b5c-d9a70e8647c0	2011-09-28	[Not Available]	[Not Available]	[Not Available]	354	[Not Available]	[Not Available]	[Not Available]	[Not Available]	[Not Available]	NO	TUMOR FREE	Complete Response	YES	YES	LIVING
TCGA-CR-6488-F28961	[Not Available]	[Not Available]	[Not Available]	[Not Available]	b3b478eb-86f1-4cd9-bc40-4972049d82d2	2012-03-01	[Not Available]	[Not Available]	[Not Available]	379	[Not Available]	Scheduled Follow-up Submission	[Not Available]	[Not Available]	[Not Available]	NO	TUMOR FREE	Complete Response	NO	NO	LIVING
TCGA-CR-6492-F28963	[Not Available]	[Not Available]	[Not Available]	[Not Available]	c63d55ce-e0e3-47da-af60-2e1850d7f1fc	2012-03-01	[Not Available]	[Not Available]	[Not Available]	479	[Not Available]	[Not Available]	[Not Available]	[Not Available]	[Not Available]	NO	TUMOR FREE	Complete Response	YES	NO	LIVING
TCGA-CR-7364-F21954	[Not Available]	[Not Available]	[Not Available]	[Not Available]	14d5f599-612e-4cb6-933e-0d1cebff077a	2012-02-22	[Not Available]	[Not Available]	[Not Available]	1435	[Not Available]	Scheduled Follow-up Submission	[Not Available]	[Not Available]	[Not Available]	NO	TUMOR FREE	Complete Response	NO	NO	LIVING
TCGA-CR-7365-F22008	[Not Available]	[Not Available]	[Not Available]	[Not Available]	ca86d220-17a7-4391-8219-2dd910f96f4b	2012-02-13	[Not Available]	[Not Available]	[Not Available]	1190	[Not Available]	Scheduled Follow-up Submission	[Not Available]	[Not Available]	[Not Available]	NO	TUMOR FREE	Complete Response	YES	YES	LIVING
TCGA-CR-7367-F21959	[Not Available]	[Not Available]	[Not Available]	[Not Available]	1e9d6827-d8bd-487c-8040-5a7dc1254d2d	2012-02-22	[Not Available]	[Not Available]	[Not Available]	1440	[Not Available]	Scheduled Follow-up Submission	[Not Available]	[Not Available]	[Not Available]	NO	TUMOR FREE	Complete Response	YES	YES	LIVING
TCGA-CR-7368-F31311	[Not Available]	[Not Available]	[Not Available]	[Not Available]	edd4f64d-652d-456b-834a-e463494255c8	2012-04-09	[Not Available]	[Not Available]	[Not Available]	1244	[Not Available]	Scheduled Follow-up Submission	[Not Available]	[Not Available]	[Not Available]	NO	TUMOR FREE	Complete Response	YES	YES	LIVING
TCGA-CR-7369-F31309	[Not Available]	[Not Available]	[Not Available]	[Not Available]	1379f75f-c17f-47fc-a653-0ea513651560	2012-04-09	[Not Available]	[Not Available]	1090	[Not Available]	[Not Available]	Scheduled Follow-up Submission	[Not Available]	[Not Available]	[Not Available]	NO	TUMOR FREE	Complete Response	NO	NO	DECEASED
TCGA-CR-7370-F31304	[Not Available]	[Not Available]	[Not Available]	[Not Available]	8d598bdc-8a96-4cb4-b082-74b36ca2c28e	2012-04-09	[Not Available]	[Not Available]	[Not Available]	104	[Not Available]	Scheduled Follow-up Submission	[Not Available]	[Not Available]	[Not Available]	NO	TUMOR FREE	Complete Response	YES	NO	LIVING
TCGA-CR-7371-F28767	[Not Available]	[Not Available]	[Not Available]	[Not Available]	a750ce76-2c89-47ff-9d6a-160865899dbf	2012-02-13	[Not Available]	[Not Available]	93	[Not Available]	[Not Available]	Scheduled Follow-up Submission	[Not Available]	[Not Available]	[Not Available]	NO	[Not Available]	[Not Available]	NO	NO	DECEASED
TCGA-CR-7372-F22015	[Not Available]	[Not Available]	[Not Available]	[Not Available]	ee2714cd-f914-4e9e-885a-e4b2bda80bc9	2012-02-14	[Not Available]	[Not Available]	[Not Available]	759	[Not Available]	Scheduled Follow-up Submission	[Not Available]	[Not Available]	[Not Available]	NO	TUMOR FREE	Complete Response	NO	NO	LIVING
TCGA-CR-7373-F22017	[Not Available]	[Not Available]	[Not Available]	[Not Available]	8dbbb339-3ef2-4c6e-be1f-eee6c8bc0d67	2012-02-14	[Not Available]	[Not Available]	[Not Available]	889	[Not Available]	Scheduled Follow-up Submission	[Not Available]	[Not Available]	[Not Available]	NO	TUMOR FREE	Complete Response	YES	YES	LIVING
TCGA-CR-7376-F31302	[Not Available]	[Not Available]	[Not Available]	[Not Available]	3e93bfc0-c7ba-4e41-b319-6e1c4da5b090	2012-04-25	[Not Available]	[Not Available]	[Not Available]	972	[Not Available]	Scheduled Follow-up Submission	[Not Available]	[Not Available]	[Not Available]	NO	TUMOR FREE	Complete Response	NO	NO	LIVING
TCGA-CR-7377-F28768	[Not Available]	[Not Available]	[Not Available]	[Not Available]	580f099d-baa4-4e54-9d34-39d392ab1f17	2012-02-14	[Not Available]	[Not Available]	279	[Not Available]	[Not Available]	Scheduled Follow-up Submission	[Not Available]	[Not Available]	[Not Available]	NO	TUMOR FREE	Complete Response	NO	NO	LIVING
TCGA-CR-7377-F28769	[Not Available]	[Not Available]	[Not Available]	[Not Available]	3c163bdb-d894-4ff1-b6c8-d000c0ca1def	2012-02-29	[Not Available]	[Not Available]	279	[Not Available]	[Not Available]	[Not Available]	[Not Available]	[Not Available]	[Not Available]	NO	[Not Available]	Complete Response	[Not Available]	[Not Available]	DECEASED
TCGA-CR-7379-F22050	[Not Available]	[Not Available]	[Not Available]	[Not Available]	c94bfd44-dab3-4b74-b3a4-5392d65e05b3	2012-02-20	[Not Available]	[Not Available]	[Not Available]	1036	[Not Available]	Scheduled Follow-up Submission	[Not Available]	[Not Available]	[Not Available]	NO	TUMOR FREE	Complete Response	YES	NO	LIVING
TCGA-CR-7385-F22069	[Not Available]	[Not Available]	[Not Available]	[Not Available]	d5b5553c-7673-4d3b-8cbb-2cbe00fb1185	2012-02-15	[Not Available]	[Not Available]	[Not Available]	997	[Not Available]	Scheduled Follow-up Submission	[Not Available]	[Not Available]	[Not Available]	NO	TUMOR FREE	Complete Response	YES	YES	LIVING
TCGA-CR-7389-F31440	[Not Available]	[Not Available]	[Not Available]	[Not Available]	327dce4b-4e64-45ac-b8c4-2426f705713a	2012-02-15	[Not Available]	[Not Available]	[Not Available]	392	[Not Available]	Scheduled Follow-up Submission	[Not Available]	[Not Available]	[Not Available]	NO	TUMOR FREE	Complete Response	[Not Available]	[Not Available]	LIVING
TCGA-CR-7391-F28772	[Not Available]	[Not Available]	[Not Available]	[Not Available]	7f23e97d-22ca-4c34-a344-a57b2cf7d150	2012-02-16	[Not Available]	[Not Available]	[Not Available]	913	[Not Available]	[Not Available]	[Not Available]	[Not Available]	[Not Available]	NO	TUMOR FREE	Complete Response	NO	NO	LIVING
TCGA-CR-7395-F28771	[Not Available]	[Not Available]	[Not Available]	[Not Available]	ff1fdc19-09f2-4a62-8f37-aac10566caa7	2012-02-16	[Not Available]	[Not Available]	[Not Available]	929	[Not Available]	[Not Available]	[Not Available]	[Not Available]	[Not Available]	NO	TUMOR FREE	Complete Response	NO	NO	LIVING
TCGA-CR-7398-F28773	[Not Available]	[Not Available]	[Not Available]	[Not Available]	50a5073e-310e-42a8-a47e-c63f54f3cba7	2012-02-17	[Not Available]	[Not Available]	[Not Available]	156	[Not Available]	[Not Available]	[Not Available]	[Not Available]	[Not Available]	NO	TUMOR FREE	Complete Response	NO	NO	LIVING
TCGA-CR-7399-F22012	[Not Available]	[Not Available]	[Not Available]	[Not Available]	440cbb23-25e3-45b4-bd17-a6bccef466d5	2012-02-13	[Not Available]	[Not Available]	[Not Available]	180	[Not Available]	Scheduled Follow-up Submission	[Not Available]	[Not Available]	[Not Available]	NO	TUMOR FREE	Complete Response	YES	YES	LIVING
TCGA-CR-7401-F28759	[Not Available]	[Not Available]	[Not Available]	[Not Available]	dcc5b540-eede-4a44-8c59-72ad111e36e5	2012-02-28	[Not Available]	[Not Available]	[Not Available]	1077	[Not Available]	Scheduled Follow-up Submission	[Not Available]	[Not Available]	[Not Available]	NO	TUMOR FREE	Complete Response	NO	NO	LIVING
TCGA-CR-7402-F28761	[Not Available]	[Not Available]	[Not Available]	[Not Available]	388708a4-f99e-471d-8bd0-691e85bbd048	2012-02-28	[Not Available]	[Not Available]	[Not Available]	910	[Not Available]	[Not Available]	[Not Available]	[Not Available]	[Not Available]	NO	TUMOR FREE	Complete Response	[Not Available]	[Not Available]	LIVING
TCGA-CV-5431-F18421	NO	NO	[Not Available]	[Not Available]	866a7d21-2e51-46ec-b42a-ab2c0499bde2	2011-11-15	[Not Available]	[Not Available]	522	[Not Available]	[Not Available]	Scheduled Follow-up Submission	Complete Remission/Response	[Not Available]	[Not Available]	NO	TUMOR FREE	Complete Response	YES	NO	DECEASED
TCGA-CV-5432-F18742	[Not Available]	[Not Available]	[Not Available]	[Not Available]	6fd07012-cd62-43cd-bd1d-e55f7cb04a52	2011-10-12	[Not Available]	[Not Available]	[Not Available]	3930	[Not Available]	Scheduled Follow-up Submission	[Not Available]	[Not Available]	[Not Available]	NO	[Not Available]	[Not Available]	NO	NO	LIVING
TCGA-CV-5436-F17959	NO	NO	NO	NO	B116D04C-35A9-4517-BE46-020205C008E2	2011-10-28	[Not Available]	[Not Available]	584	548	[Not Available]	[Not Available]	[Not Available]	[Not Available]	[Not Available]	NO	WITH TUMOR	Persistent Disease	NO	NO	DECEASED
TCGA-CV-5440-F17961	NO	NO	NO	NO	e0956f5c-c089-4613-aa96-e3307de5ee15	2011-10-28	[Not Available]	[Not Available]	[Not Available]	3270	[Not Available]	[Not Available]	[Not Available]	[Not Available]	[Not Available]	NO	TUMOR FREE	Complete Response	YES	NO	LIVING
TCGA-CV-5441-F17963	NO	NO	NO	NO	bfacc596-ed2e-41fe-96aa-5565833c3be5	2011-10-28	[Not Available]	[Not Available]	[Not Available]	2885	[Not Available]	[Not Available]	[Not Available]	[Not Available]	[Not Available]	NO	TUMOR FREE	Complete Response	YES	NO	LIVING
TCGA-CV-5442-F17962	NO	NO	NO	NO	2A547E7A-5E61-489B-BADF-9B43C42A2C85	2011-10-28	[Not Available]	[Not Available]	[Not Available]	2326	[Not Available]	[Not Available]	[Not Available]	[Not Available]	[Not Available]	NO	TUMOR FREE	Complete Response	NO	NO	LIVING
TCGA-CV-5443-F17964	NO	NO	NO	NO	1acb102f-563d-4983-9b53-fbffe6e2f357	2011-10-28	[Not Available]	[Not Available]	[Not Available]	2783	[Not Available]	[Not Available]	[Not Available]	[Not Available]	[Not Available]	NO	TUMOR FREE	[Not Available]	NO	NO	LIVING
TCGA-CV-5444-F17965	NO	NO	NO	NO	83388b6c-2d9d-4525-9f3b-f9f8c168380e	2011-10-28	[Not Available]	[Not Available]	[Not Available]	2437	[Not Available]	[Not Available]	[Not Available]	[Not Available]	[Not Available]	NO	TUMOR FREE	[Not Available]	NO	NO	LIVING
TCGA-CV-5979-F21469	NO	NO	[Not Available]	[Not Available]	ea71bc82-1300-4dd8-befa-c9aea675df82	2012-02-13	[Not Available]	[Not Available]	[Not Applicable]	1315	[Not Available]	Scheduled Follow-up Submission	Complete Remission/Response	[Not Available]	[Not Available]	NO	TUMOR FREE	Complete Response	YES	NO	LIVING
TCGA-CV-6433-F17966	NO	NO	NO	NO	C786A054-7910-411F-A076-C4C69F11590E	2011-10-28	[Not Available]	[Not Available]	[Not Available]	640	[Not Available]	[Not Available]	[Not Available]	[Not Available]	[Not Available]	NO	WITH TUMOR	Complete Response	YES	YES	LIVING
TCGA-D6-6516-F29505	NO	NO	[Not Available]	[Not Available]	0cd2e659-2234-43d7-8182-61ddd490b7e7	2012-03-21	[Not Available]	[Not Available]	[Not Available]	514	[Not Available]	Scheduled Follow-up Submission	Complete Remission/Response	[Not Available]	[Not Available]	NO	TUMOR FREE	Complete Response	NO	NO	LIVING
TCGA-D6-6823-F29508	NO	NO	[Not Available]	[Not Available]	c4f621bf-73be-4564-8de6-62003ecf70a6	2012-03-21	[Not Available]	[Not Available]	[Not Available]	478	[Not Available]	Scheduled Follow-up Submission	Complete Remission/Response	[Not Available]	[Not Available]	NO	TUMOR FREE	Complete Response	YES	NO	LIVING
TCGA-D6-6824-F29467	NO	NO	[Not Available]	[Not Available]	93ef55f6-1077-48f5-aa57-e016546000dc	2012-03-19	[Not Available]	[Not Available]	[Not Available]	77	[Not Available]	Scheduled Follow-up Submission	Complete Remission/Response	[Not Available]	[Not Available]	NO	TUMOR FREE	Complete Response	NO	NO	LIVING
TCGA-D6-6825-F29465	NO	NO	[Not Available]	[Not Available]	53eb07e6-45d6-406a-acdd-560435b8ec80	2012-03-19	[Not Available]	[Not Available]	[Not Available]	391	[Not Available]	Scheduled Follow-up Submission	Complete Remission/Response	[Not Available]	[Not Available]	NO	TUMOR FREE	Complete Response	NO	NO	LIVING
TCGA-D6-6826-F29466	NO	NO	[Not Available]	[Not Available]	4a02f3a4-5b8e-49db-ac8b-ab6b79f71220	2012-03-19	[Not Available]	[Not Available]	[Not Available]	153	[Not Available]	Scheduled Follow-up Submission	Complete Remission/Response	[Not Available]	[Not Available]	NO	TUMOR FREE	Complete Response	NO	NO	LIVING
TCGA-D6-6827-F29506	NO	NO	[Not Available]	[Not Available]	c0d0862f-49f9-4825-a911-46e13b79609c	2012-03-21	[Not Available]	[Not Available]	[Not Available]	373	[Not Available]	Scheduled Follow-up Submission	Complete Remission/Response	[Not Available]	[Not Available]	NO	TUMOR FREE	Complete Response	YES	NO	LIVING
TCGA-DQ-5624-F10154	[Not Available]	[Not Available]	[Not Available]	[Not Available]	fdbcb510-760a-4d46-bab6-e20ead7f616a	2011-03-22	[Not Available]	[Not Available]	[Not Available]	1149	[Not Available]	[Not Available]	[Not Available]	[Not Available]	[Not Available]	NO	[Not Available]	Complete Response	YES	YES	LIVING
TCGA-DQ-5629-F10169	[Not Available]	[Not Available]	[Not Available]	[Not Available]	5b5a8491-9d43-4bdf-b6f1-1eb12a0c0bab	2011-04-04	[Not Available]	[Not Available]	[Not Available]	516	[Not Available]	[Not Available]	[Not Available]	[Not Available]	[Not Available]	NO	TUMOR FREE	Complete Response	YES	YES	LIVING
TCGA-DQ-5630-F10178	[Not Available]	[Not Available]	[Not Available]	[Not Available]	e1327662-5eb9-4e4b-a4e2-1fa2f86a1750	2011-03-22	[Not Available]	[Not Available]	[Not Available]	477	[Not Available]	[Not Available]	[Not Available]	[Not Available]	[Not Available]	NO	TUMOR FREE	Complete Response	YES	NO	LIVING
TCGA-DQ-7589-F33010	[Not Available]	[Not Available]	[Not Available]	[Not Available]	7231499f-4463-4336-8505-b457ef7f79e4	2012-02-16	[Not Available]	[Not Available]	[Not Available]	575	[Not Available]	Scheduled Follow-up Submission	Complete Remission/Response	[Not Available]	[Not Available]	NO	TUMOR FREE	Complete Response	YES	YES	LIVING
TCGA-DQ-7590-F33018	[Not Available]	[Not Available]	[Not Available]	[Not Available]	010d34ba-717a-49dc-bbe3-761088c29574	2012-05-29	[Not Available]	[Not Available]	[Not Available]	661	[Not Available]	Scheduled Follow-up Submission	Complete Remission/Response	[Not Available]	[Not Available]	NO	TUMOR FREE	Complete Response	YES	YES	LIVING
TCGA-DQ-7591-F29636	NO	NO	NO	NO	1007e85f-8974-4722-8d82-be7c49dea344	2012-02-16	[Not Available]	[Not Available]	[Not Available]	360	[Not Available]	Scheduled Follow-up Submission	Complete Remission/Response	[Not Available]	[Not Available]	NO	TUMOR FREE	Complete Response	YES	YES	LIVING
TCGA-DQ-7592-F29647	[Not Available]	[Not Available]	[Not Available]	[Not Available]	2b00caad-1fb8-4968-ad74-0dc0fa6d994e	2012-02-16	[Not Available]	[Not Available]	[Not Available]	299	[Not Available]	Scheduled Follow-up Submission	Complete Remission/Response	[Not Available]	[Not Available]	NO	TUMOR FREE	Complete Response	YES	YES	LIVING
TCGA-DQ-7593-F33033	[Not Available]	[Not Available]	[Not Available]	[Not Available]	a3eb1bf9-a671-4958-9404-af162cb6063a	2012-05-29	[Not Available]	[Not Available]	[Not Available]	369	[Not Available]	Scheduled Follow-up Submission	Complete Remission/Response	[Not Available]	[Not Available]	NO	TUMOR FREE	Complete Response	YES	YES	LIVING
TCGA-DQ-7594-F33038	[Not Available]	[Not Available]	[Not Available]	[Not Available]	182db099-ae6e-434c-a6b6-5c4d67fc2f9b	2012-05-29	[Not Available]	[Not Available]	[Not Available]	368	[Not Available]	Scheduled Follow-up Submission	Complete Remission/Response	[Not Available]	[Not Available]	NO	TUMOR FREE	Complete Response	YES	YES	LIVING
TCGA-DQ-7595-F33044	[Not Available]	[Not Available]	[Not Available]	[Not Available]	118d9328-83e0-49c1-8ce8-5b8b380d7c40	2012-05-29	[Not Available]	[Not Available]	[Not Available]	324	[Not Available]	Scheduled Follow-up Submission	Complete Remission/Response	[Not Available]	[Not Available]	NO	TUMOR FREE	Complete Response	YES	YES	LIVING
TCGA-BA-4074	NO	YES	NO	NO	832157f4-65f4-4794-9584-0c7f632ca6c5	2010-12-10	[Not Available]	[Not Available]	461	461	396	[Not Available]	Persistent Disease	Distant Metastasis	bone (humerus)	YES	WITH TUMOR	Complete Response	YES	YES	DECEASED
TCGA-BA-4075-F9964	YES	NO	NO	NO	483405f4-4327-4ed9-8e6b-da210e9e9775	2011-04-04	[Not Available]	[Not Available]	283	283	236	[Not Available]	Persistent Disease	Oral Cavity	[Not Available]	YES	WITH TUMOR	Progressive Disease	NO	NO	DECEASED
TCGA-BA-4076-F6278	NO	NO	NO	NO	294d7417-2d45-4c7b-9143-3849474dfed1	2010-12-10	[Not Available]	[Not Available]	415	415	286	[Not Available]	[Not Available]	Larynx	[Not Available]	YES	WITH TUMOR	Complete Response	[Not Available]	[Not Available]	DECEASED
TCGA-BA-4078-F6504	[Not Available]	[Not Available]	[Not Available]	[Not Available]	c9044dd3-93c2-4ad0-a84f-a962fc062e56	2010-12-10	[Not Available]	[Not Available]	276	276	[Not Available]	[Not Available]	[Not Available]	Cervical Lymph Node	[Not Available]	YES	WITH TUMOR	[Not Available]	YES	NO	DECEASED
TCGA-BA-5149-F34520	YES	NO	[Not Available]	YES	1F5C433A-6D0D-4B17-B742-5D3777DDD278	2012-08-21	[Not Available]	409	806	[Not Available]	389	Scheduled Follow-up Submission	Progressive Disease	Distant Metastasis	Lung	YES	WITH TUMOR	Complete Response	YES	YES	DECEASED
TCGA-BA-5151-F34519	NO	NO	[Not Available]	[Not Available]	E8EA09A2-6A4C-424F-867B-825D49ABDD89	2012-08-21	[Not Available]	[Not Available]	[Not Available]	722	517	Scheduled Follow-up Submission	Complete Remission/Response	[Not Available]	[Not Available]	YES	TUMOR FREE	Complete Response	YES	NO	LIVING
TCGA-BA-5153-F6509	YES	YES	NO	NO	ee3860e9-c903-4429-b23f-0a9ff1876861	2010-12-13	[Not Available]	[Not Available]	1761	1761	1522	[Not Available]	[Not Available]	Distant Metastasis	bone (hip)	YES	WITH TUMOR	Complete Response	YES	NO	DECEASED
TCGA-BA-5153-F6520	NO	NO	NO	NO	3ccb6308-f22c-4dee-9ffc-f214a5b99c85	2010-12-13	[Not Available]	[Not Available]	1761	1761	1615	[Not Available]	Progressive Disease	Distant Metastasis	bone (skull)	YES	WITH TUMOR	[Not Available]	[Not Available]	[Not Available]	DECEASED
TCGA-BA-5555-F34522	NO	NO	[Not Available]	[Not Available]	CBC7C8BB-5433-4E27-A873-780318870157	2012-08-21	[Not Available]	[Not Available]	[Not Available]	520	248	Scheduled Follow-up Submission	Complete Remission/Response	Oropharynx	L tonsil	YES	TUMOR FREE	Complete Response	NO	NO	LIVING
TCGA-BA-5559-F10007	NO	NO	NO	[Not Available]	655894d9-ee7e-48d7-a596-bdb24ff76106	2011-04-05	[Not Available]	[Not Available]	[Not Available]	1747	1614	[Not Available]	[Not Available]	Oropharynx	bilateral neck	YES	WITH TUMOR	Complete Response	NO	NO	LIVING
TCGA-BB-4224-F19772	YES	NO	NO	NO	d5e6fb54-aeb2-4b39-b2ef-b8b2ce894ef7	2011-12-23	[Not Available]	[Not Available]	[Not Available]	275	182	Scheduled Follow-up Submission	[Not Available]	Oral Cavity	[Not Available]	YES	[Not Available]	Progressive Disease	YES	NO	LIVING
TCGA-CN-4726-F10833	YES	YES	NO	NO	14611322-20b0-4eec-bfc5-2dad17b3344b	2011-04-28	[Not Available]	[Not Available]	142	142	79	[Not Available]	Progressive Disease	Distant Metastasis	SKIN NECK	YES	WITH TUMOR	Progressive Disease	NO	NO	DECEASED
TCGA-CN-4731-F10891	YES	YES	NO	NO	40ff1957-1d29-41c7-b9b2-c66bfe8ae4d3	2011-04-29	[Not Available]	[Not Available]	[Not Available]	383	242	[Not Available]	Complete Remission/Response	Oral Cavity	PALATE NOS	YES	TUMOR FREE	Progressive Disease	NO	NO	LIVING
TCGA-CN-4731-F20681	YES	YES	NO	NO	599633de-b7de-4007-b324-db6e0b1c2ca5	2012-01-19	[Not Available]	[Not Available]	[Not Available]	693	502	Scheduled Follow-up Submission	Complete Remission/Response	Oral Cavity	[Not Available]	YES	TUMOR FREE	Persistent Disease	[Not Available]	[Not Available]	LIVING
TCGA-CN-4736-F10920	YES	YES	YES	NO	315a7a7e-8a9a-4446-af26-4e3961f8fbb3	2011-05-02	208	[Not Available]	395	395	208	[Not Available]	Persistent Disease	Cervical Lymph Node	R NECK	YES	WITH TUMOR	Complete Response	NO	NO	DECEASED
TCGA-CN-4740-F10985	YES	YES	NO	[Not Available]	0020d10d-cf87-474f-b546-a2160a95d1d0	2011-05-02	[Not Available]	[Not Available]	[Not Applicable]	810	223	[Not Available]	Complete Remission/Response	[Not Available]	PTERYGOID FOSSA	YES	WITH TUMOR	Complete Response	YES	NO	LIVING
TCGA-CN-4740-F10987	YES	NO	NO	NO	094a615c-bcde-4c93-8b62-c37ddb2b387a	2011-05-02	[Not Available]	[Not Available]	[Not Applicable]	810	720	[Not Available]	Progressive Disease	Oral Cavity	RETROMOLAR TRIGONE	YES	WITH TUMOR	Complete Response	YES	NO	LIVING
TCGA-CN-5358-F10040	YES	YES	YES	NO	9cf7cf64-3cd1-452d-99b7-a599264c50ed	2011-04-06	161	[Not Available]	261	261	145	[Not Available]	Complete Remission/Response	Cervical Lymph Node	R NECK	YES	TUMOR FREE	Complete Response	NO	NO	DECEASED
TCGA-CN-5359-F11140	NO	NO	NO	NO	b7ca0ffe-b534-449e-bbec-f66a30bc1c29	2011-05-04	[Not Available]	[Not Available]	377	377	356	[Not Available]	Progressive Disease	Distant Metastasis	LUNG, BONES, THUMB	YES	WITH TUMOR	Complete Response	[Not Available]	[Not Available]	DECEASED
TCGA-CN-5363-F11078	[Not Available]	[Not Available]	NO	NO	65f26a4e-d9a1-42b8-9a33-1f8b1cdd7d16	2011-05-03	[Not Available]	[Not Available]	252	252	53	[Not Available]	Persistent Disease	Distant Metastasis	BONE	YES	WITH TUMOR	Complete Response	[Not Available]	[Not Available]	DECEASED
TCGA-CN-5366-F11123	NO	NO	NO	NO	530e9c10-7103-4120-9b2c-dc22f00c4f71	2011-05-04	[Not Available]	[Not Available]	360	360	276	[Not Available]	Progressive Disease	Cervical Lymph Node	L NECK	YES	WITH TUMOR	Complete Response	[Not Available]	[Not Available]	DECEASED
TCGA-CN-5370-F20382	YES	YES	NO	NO	96653448-6028-44d8-b15a-6c8a013b890b	2012-01-11	[Not Available]	[Not Available]	259	[Not Available]	122	Additional New Tumor Event	Persistent Disease	Oral Cavity	[Not Available]	YES	WITH TUMOR	Complete Response	[Not Available]	[Not Available]	DECEASED
TCGA-CN-6013-F21328	[Not Available]	NO	[Not Available]	[Not Available]	7b932672-a939-4c66-8268-7bc4869cf7a4	2012-02-09	[Not Available]	364	[Not Applicable]	433	322	Scheduled Follow-up Submission	Progressive Disease	Distant Metastasis	LUNG, DISTANT LYMPH NODES	YES	WITH TUMOR	Complete Response	[Not Available]	[Not Available]	LIVING
TCGA-CN-6022-F12945	NO	YES	YES	[Not Available]	ad440052-f336-4b4a-9c94-a16e97ecdc7c	2011-06-14	109	[Not Available]	[Not Available]	201	101	[Not Available]	Progressive Disease	Cervical Lymph Node	[Not Available]	YES	WITH TUMOR	Progressive Disease	[Not Available]	NO	LIVING
TCGA-CN-6024-F12968	[Not Available]	[Not Available]	NO	[Not Available]	a2185322-6439-4dcb-bd08-1df85c051926	2011-06-15	[Not Available]	[Not Available]	[Not Available]	224	156	[Not Available]	[Not Available]	Cervical Lymph Node	[Not Available]	YES	WITH TUMOR	Progressive Disease	[Not Available]	[Not Available]	LIVING
TCGA-CQ-5325-F10969	NO	YES	NO	NO	2035f819-c83f-4c34-9305-554c177c219c	2011-04-05	[Not Available]	[Not Available]	654	654	204	[Not Available]	Progressive Disease	Oral Cavity	[Not Available]	YES	WITH TUMOR	Complete Response	NO	NO	DECEASED
TCGA-CQ-5325-F10973	[Not Available]	[Not Available]	[Not Available]	[Not Available]	37fdcb40-2496-4c7a-9c68-a390d956de28	2011-04-29	[Not Available]	[Not Available]	654	654	654	[Not Available]	Progressive Disease	Distant Metastasis	left lung apex, C4 vertebral body, bilateral soft tissues of neck	YES	WITH TUMOR	Complete Response	NO	NO	DECEASED
TCGA-CQ-5333-F10943	NO	YES	NO	NO	0a86dc65-c357-4770-994f-982fef8ceb50	2011-04-08	[Not Available]	[Not Available]	341	341	176	[Not Available]	Persistent Disease	Oropharynx	[Not Available]	YES	WITH TUMOR	Complete Response	NO	NO	DECEASED
TCGA-CQ-5334-F10950	NO	YES	NO	NO	241c2ac0-f9e0-4b50-a025-1a061a3509a5	2011-04-12	[Not Available]	[Not Available]	128	128	50	[Not Available]	Progressive Disease	Oral Cavity	[Not Available]	YES	WITH TUMOR	Progressive Disease	NO	NO	DECEASED
TCGA-CQ-6219-F18541	NO	YES	NO	[Not Available]	da6f954c-0e6f-4ac1-8339-ac3b547bd497	2011-09-30	[Not Available]	[Not Available]	478	[Not Available]	194	Scheduled Follow-up Submission	Progressive Disease	Cervical Lymph Node	[Not Available]	YES	WITH TUMOR	Complete Response	NO	NO	DECEASED
TCGA-CQ-6225-F19529	NO	NO	YES	[Not Available]	d4e269c9-f193-4448-a0b8-f404e737a499	2011-12-13	233	[Not Available]	403	[Not Available]	180	Scheduled Follow-up Submission	Complete Remission/Response	Oral Cavity	[Not Available]	YES	[Not Available]	Persistent Disease	NO	NO	DECEASED
TCGA-CQ-6228-F19312	NO	YES	[Not Available]	NO	a96709ca-873f-4d6d-a561-695904870aef	2011-10-06	[Not Available]	[Not Available]	455	[Not Available]	272	Scheduled Follow-up Submission	[Not Available]	Distant Metastasis	left axilla	YES	[Not Available]	Complete Response	YES	NO	DECEASED
TCGA-CQ-7065-F21030	YES	YES	NO	[Not Available]	76390c3e-e778-4a51-856d-f1e0aca5b440	2012-01-27	[Not Available]	[Not Available]	[Not Available]	1006	229	Scheduled Follow-up Submission	Complete Remission/Response	Oral Cavity	[Not Available]	YES	TUMOR FREE	Complete Response	NO	NO	LIVING
TCGA-CR-5248-F31390	YES	NO	NO	[Not Available]	c05d40e7-ab52-4bda-92c4-0b5d304bf9a9	2012-02-28	[Not Available]	[Not Available]	[Not Available]	1662	935	[Not Available]	Progressive Disease	Cervical Lymph Node	[Not Available]	YES	WITH TUMOR	Complete Response	YES	YES	LIVING
TCGA-CR-5248-F31391	YES	NO	[Not Available]	NO	16fca74a-944a-4415-b24e-3eacd40b1510	2012-02-28	[Not Available]	[Not Available]	[Not Available]	1662	1117	Additional New Tumor Event	Persistent Disease	Distant Metastasis	Lung	YES	[Not Available]	[Not Available]	[Not Available]	[Not Available]	LIVING
TCGA-CR-6471-F18084	YES	YES	NO	[Not Available]	8d2b5cac-1bfe-42db-9298-5d74bef4bd09	2011-09-14	[Not Available]	[Not Available]	1202	[Not Available]	498	Additional New Tumor Event	Complete Remission/Response	Oropharynx	[Not Available]	YES	WITH TUMOR	Complete Response	YES	NO	DECEASED
TCGA-CR-6471-F18088	NO	YES	YES	NO	a925e42f-cccd-4288-82dd-00f80ec90659	2011-09-14	832	[Not Available]	1202	[Not Available]	783	Additional New Tumor Event	Complete Remission/Response	Cervical Lymph Node	[Not Available]	YES	WITH TUMOR	[Not Available]	[Not Available]	[Not Available]	DECEASED
TCGA-CR-6471-F18092	YES	YES	NO	NO	cca0f8e1-a419-48eb-a168-d08cee54bb58	2011-09-14	[Not Available]	[Not Available]	1202	[Not Available]	1017	Additional New Tumor Event	Progressive Disease	Distant Metastasis	Lung	YES	WITH TUMOR	[Not Available]	[Not Available]	[Not Available]	DECEASED
TCGA-CR-6474-F18122	YES	NO	NO	NO	322e9d30-10ea-4813-855e-1d1b96e216fa	2011-09-21	[Not Available]	[Not Available]	563	[Not Available]	219	[Not Available]	Progressive Disease	Cervical Lymph Node	Right neck	YES	WITH TUMOR	Complete Response	YES	NO	DECEASED
TCGA-CR-7380-F22058	NO	NO	NO	[Not Available]	aec070c3-20d7-452a-898f-2ecb9b488fa3	2012-02-15	[Not Available]	[Not Available]	606	[Not Available]	561	Scheduled Follow-up Submission	[Not Available]	Distant Metastasis	Lung	YES	WITH TUMOR	Complete Response	YES	YES	DECEASED
TCGA-CR-7382-F31298	NO	NO	YES	[Not Available]	9b8649dc-1a87-4f46-833f-611d6d37bddd	2012-04-25	640	[Not Available]	[Not Available]	796	614	Scheduled Follow-up Submission	Complete Remission/Response	Oral Cavity	Tongue	YES	TUMOR FREE	Complete Response	YES	YES	LIVING
TCGA-CR-7383-F31294	YES	YES	NO	[Not Available]	c15745f8-8e4a-446d-b95a-a25e54ece81d	2012-04-25	[Not Available]	[Not Available]	521	[Not Available]	454	Scheduled Follow-up Submission	Partial Remission/Response	Oropharynx	[Not Available]	YES	WITH TUMOR	Complete Response	NO	NO	DECEASED
TCGA-CR-7386-F22106	NO	NO	[Not Available]	YES	b30574fa-bca8-4acf-9924-940c7db02ffa	2012-02-15	[Not Available]	1028	[Not Available]	1430	1028	Scheduled Follow-up Submission	Persistent Disease	Distant Metastasis	Lung (distant mets or possible new primary)	YES	WITH TUMOR	Complete Response	YES	YES	LIVING
TCGA-CR-7388-F22115	NO	NO	YES	[Not Available]	62e8cad7-70bf-4ddc-a5d8-9509f616081e	2012-02-15	334	[Not Available]	822	[Not Available]	334	Scheduled Follow-up Submission	Complete Remission/Response	Cervical Lymph Node	Right neck	YES	WITH TUMOR	Complete Response	[Not Available]	[Not Available]	DECEASED
TCGA-CR-7388-F22116	YES	NO	NO	[Not Available]	f97ac067-3f52-4c48-aad7-c49e1e3181e6	2008-02-15	[Not Available]	[Not Available]	822	[Not Available]	609	Scheduled Follow-up Submission	Persistent Disease	Cervical Lymph Node	Right neck and lower epitglottis	YES	WITH TUMOR	[Not Available]	[Not Available]	[Not Available]	DECEASED
TCGA-CR-7404-F31317	YES	YES	YES	[Not Available]	6614814a-92cf-44de-9367-1aef6b005aeb	2012-04-09	280	[Not Available]	[Not Available]	1471	233	Scheduled Follow-up Submission	Persistent Disease	Oropharynx	Left soft palate	YES	WITH TUMOR	Complete Response	YES	YES	LIVING
TCGA-CR-7404-F31318	NO	NO	YES	[Not Available]	6428b4f1-8025-454c-9b3d-f109396c5f38	2012-04-09	797	[Not Available]	[Not Available]	1471	763	Additional New Tumor Event	Complete Remission/Response	Cervical Lymph Node	Right submandibular neck	YES	[Not Available]	[Not Available]	[Not Available]	[Not Available]	LIVING
TCGA-CR-7404-F31319	NO	NO	YES	[Not Available]	c0d3f491-8d3a-40bf-a4e8-fd0b6935fd4a	2012-04-09	930	[Not Available]	[Not Available]	1471	930	Additional New Tumor Event	Complete Remission/Response	Oral Cavity	Buccal muco	YES	[Not Available]	[Not Available]	[Not Available]	[Not Available]	LIVING
TCGA-CR-7404-F31320	YES	NO	YES	[Not Available]	9c4a39f1-4793-40e3-b534-0ab25a5c87ae	2012-04-09	1170	[Not Available]	[Not Available]	1471	999	Additional New Tumor Event	Progressive Disease	Oral Cavity	Mandible	YES	[Not Available]	[Not Available]	[Not Available]	[Not Available]	LIVING
TCGA-CV-5430-F18213	YES	NO	NO	YES	619138ac-7264-4b2b-bc26-c52e87aa8769	2011-10-12	[Not Available]	1796	[Not Available]	4240	783	Scheduled Follow-up Submission	Complete Remission/Response	Distant Metastasis	Lung	YES	TUMOR FREE	Complete Response	YES	NO	LIVING
TCGA-CV-5434-F18705	YES	YES	YES	YES	a0309123-d41e-4da0-b33b-d7c105b62bb4	2011-11-09	[Not Available]	[Not Available]	3314	[Not Available]	1859	Scheduled Follow-up Submission	[Not Available]	Distant Metastasis	Lung	YES	TUMOR FREE	Complete Response	YES	NO	DECEASED
TCGA-CV-5435-F18734	YES	NO	NO	[Not Available]	9fd3c80f-7033-43aa-b02b-681e75a26b3f	2011-11-09	[Not Available]	[Not Available]	2318	[Not Available]	283	Scheduled Follow-up Submission	[Not Available]	Distant Metastasis	Lung	YES	WITH TUMOR	[Not Available]	YES	YES	DECEASED
TCGA-CV-5439-F18248	YES	NO	NO	[Not Available]	8880d9bd-4c13-443c-987a-c3c7d304f712	2011-10-12	[Not Available]	[Not Available]	546	[Not Available]	211	Scheduled Follow-up Submission	Progressive Disease	Oropharynx	[Not Available]	YES	WITH TUMOR	[Not Available]	YES	NO	DECEASED
TCGA-D6-6515-F29463	NO	NO	YES	[Not Available]	73f20e66-25e7-4d5e-a5ab-d6ffac6d9f40	2012-03-19	[Not Available]	[Not Available]	403	403	195	Scheduled Follow-up Submission	Complete Remission/Response	Cervical Lymph Node	[Not Available]	YES	TUMOR FREE	Complete Response	YES	NO	DECEASED
TCGA-D6-6517-F29510	YES	YES	NO	[Not Available]	4faab55b-70c2-48ed-ba58-a46a31b9e044	2011-03-08	[Not Available]	[Not Available]	[Not Available]	250	161	Scheduled Follow-up Submission	Progressive Disease	Distant Metastasis	tracheostoma	YES	WITH TUMOR	Progressive Disease	NO	NO	LIVING
TCGA-DQ-5625-F10159	[Not Available]	[Not Available]	YES	[Not Available]	1e2a04dc-6fd5-4748-a82d-b5aed898c035	2011-04-11	1067	[Not Available]	[Not Available]	1081	1058	[Not Available]	[Not Available]	Oral Cavity	Floor of mouth	YES	[Not Available]	Complete Response	NO	NO	LIVING
TCGA-DQ-5631-F10177	YES	YES	[Not Available]	NO	344e4283-d164-4ba0-b778-578d6a01162b	2011-03-22	[Not Available]	[Not Available]	548	548	447	[Not Available]	Persistent Disease	Distant Metastasis	Lung	YES	WITH TUMOR	Complete Response	YES	YES	DECEASED
TCGA-DQ-7588-F29653	YES	YES	YES	[Not Available]	03a4255b-f239-4a53-8125-f10a3ad6e0a1	2012-02-16	106	[Not Available]	427	[Not Available]	79	Scheduled Follow-up Submission	Persistent Disease	Oral Cavity	[Not Available]	YES	WITH TUMOR	Persistent Disease	NO	NO	DECEASED
TCGA-DQ-7588-F29671	YES	NO	NO	[Not Available]	c81ad03f-f6d6-49c6-9c34-4e665eeba573	2012-03-27	[Not Available]	[Not Available]	427	[Not Available]	323	Additional New Tumor Event	Persistent Disease	Cervical Lymph Node	[Not Available]	YES	WITH TUMOR	Persistent Disease	NO	NO	DECEASED
																#REF!

## Sheet: oral cavity, HPV -
HPV status	Patient Identifier	Primary Tumor Site	Person Gender	Race Category	Prior Cancer Diagnosis Occurence	Year Cancer Initial Diagnosis	Lymph node neck dissection	Lymph Node(s) Examined Number	Positive Finding Lymph Node Hematoxylin and Eosin Staining Microscopy Count	Disease Surgical Margin Status	Patient's Vital Status	Days to Last Followup	Death from Initial Pathologic Diagnosis Date	Perineural Invasion	Person Cigarette Smoking History Pack Year Value	Alcohol History Documented	Diagnosis Age	Neoplasm American Joint Committee on Cancer Clinical Distant Metastasis M Stage	Neoplasm American Joint Committee on Cancer Clinical Regional Lymph Node N Stage	Neoplasm American Joint Committee on Cancer Clinical Primary Tumor T Stage	Neoplasm American Joint Committee on Cancer Clinical Group Stage	Overall Survival (Months)	Disease Free Status		Methylation	RNASeq	CASP8 muations	CASP8 amp
-	TCGA-CN-6013	Alveolar Ridge	MALE	WHITE	No	2010	YES	28	2	Negative	Dead	155	[Not Applicable]	NO	[Not Available]	YES	56	M0	N2b	T4a	Stage IVA	23.88	Recurred/Progressed	20.2	yes	YES
-	TCGA-BA-5151	Buccal Mucosa	MALE	WHITE	No	2010	YES	33	0	Close	Alive	190	[Not Applicable]	NO	20	YES	72	M0	N0	T4a	Stage IVA	23.72	Recurred/Progressed	16.98	yes	YES
-	TCGA-CN-4726	Buccal Mucosa	MALE	WHITE	No	2010	YES	14	6	Positive	Dead	[Not Available]	142	YES	12.5	YES	68	M0	N2	T3	Stage IVA	4.66	Recurred/Progressed	2.6	yes	YES		yes
-	TCGA-CN-4731	Buccal Mucosa	FEMALE	WHITE	No	2010	YES	52	3	Negative	Dead	383	[Not Applicable]	YES	60	YES	63	M0	N2	T4a	Stage IVA	32.79	Recurred/Progressed	28.78	yes	YES
-	TCGA-CQ-5334	Buccal Mucosa	MALE	WHITE	No	2008	YES	46	6	Close	Dead	[Not Available]	129	YES	[Not Available]	NO	87	M0	N2b	T4b	Stage IVB	4.24	Recurred/Progressed	1.64	yes	YES
-	TCGA-DQ-7588	Buccal Mucosa	MALE	WHITE	Yes	2010	YES	30	1	Negative	Dead	[Not Available]	427	NO	45	YES	66	M0	N1	T2	Stage III	14.03	Recurred/Progressed	10.61	yes	YES		yes
-	TCGA-BA-5149	Floor of mouth	MALE	WHITE	No	2010	YES	50	5	Negative	Dead	248	[Not Applicable]	NO	60	YES	47	M0	N2b	T3	Stage IVA	26.48	Recurred/Progressed	12.78	yes	NO		yes
-	TCGA-CN-5358	Floor of mouth	MALE	WHITE	No	2010	YES	57	0	Negative	Dead	173	[Not Applicable]	YES	45	YES	60	M0	N1	T2	Stage III	8.57	Recurred/Progressed	4.76	yes	NO
-	TCGA-CN-5359	Floor of mouth	MALE	WHITE	No	2009	YES	29	3	Negative	Dead	[Not Available]	377	YES	29	YES	59	M0	N1	T4a	Stage IVA	12.39	Recurred/Progressed	11.7	yes	YES
-	TCGA-CQ-6228	Floor of mouth	FEMALE	WHITE	No	2009	YES	76	14	Negative	Dead	[Not Available]	456	NO	50	YES	71	M0	N1	T2	Stage III	14.98	Recurred/Progressed	8.97	yes	YES	yes	yes
-	TCGA-CQ-7068	Floor of mouth	FEMALE	WHITE	Yes	2010	YES	32	0	Negative	Alive	693	[Not Applicable]	NO	[Not Available]	NO	80	M0	N0	T2	Stage II	43	Recurred/Progressed	37.71	yes	YES
-	TCGA-CR-6491	Floor of mouth	MALE	BLACK OR AFRICAN AMERICAN	No	2010	YES	49	2	Negative	Alive	350	[Not Applicable]	YES	67.5	YES	60	M0	NX	T4a	Stage IVA	22.77	Recurred/Progressed	16.39	yes	YES	yes
-	TCGA-CV-6936	Floor of mouth	MALE	WHITE	No	2004	YES	10	5	[Not Available]	Dead	[Not Available]	166	YES	[Not Available]	YES	68	M0	N2b	T4a	Stage IVA	5.45	Recurred/Progressed	5.16	yes	YES	yes	yes
-	TCGA-CV-6953	Floor of mouth	FEMALE	WHITE	No	1997	YES	33	0	Negative	Dead	[Not Available]	1641	YES	[Not Available]	NO	80	M0	N0	T3	Stage III	53.91	Recurred/Progressed	49.97	yes	YES		yes
-	TCGA-CN-4740	Oral Cavity	FEMALE	WHITE	No	2009	YES	26	0	Negative	Dead	811	[Not Applicable]	NO	12	YES	79	M0	N0	T4a	Stage IVA	27.56	Recurred/Progressed	23.65	yes	YES
-	TCGA-CR-7380	Oral Cavity	MALE	WHITE	No	2010	YES	17	0	Positive	Dead	[Not Available]	606	YES	[Not Available]	YES	58	M0	N0	T3	Stage III	19.91	Recurred/Progressed	18.43	yes	NO	yes	yes
-	TCGA-CR-7386	Oral Cavity	MALE	WHITE	No	2008	YES	47	4	Positive	Alive	1430	[Not Applicable]	[Not Available]	54	YES	69	M0	N1	T4a	Stage IVA	46.98	Recurred/Progressed	33.77	yes	YES		yes
-	TCGA-CV-7427	Oral Cavity	FEMALE	WHITE	No	1997	NO	[Not Available]	[Not Available]	Negative	Dead	[Not Available]	4760	[Not Available]	25	YES	73	M0	N0	T2	Stage II	156.37	Recurred/Progressed	107.82	yes	YES
-	TCGA-H7-7774	Oral Cavity	FEMALE	WHITE	No	2011	[Not Available]	21	0	[Not Available]	Alive	30	[Not Applicable]	NO	55	YES	75	M0	N0	T3	Stage III	13.37	Recurred/Progressed	8.28	yes	YES
-	TCGA-BA-4074	Oral Tongue	MALE	WHITE	No	2003	YES	47	5	Positive	Dead	[Not Available]	462	[Not Available]	51	YES	69	M0	N2c	T3	Stage IVA	15.18	Recurred/Progressed	13.01	yes	YES	yes
-	TCGA-BA-6873	Oral Tongue	MALE	WHITE	No	2011	YES	48	3	Close	Alive	113	[Not Applicable]	YES	1	YES	28	M0	N2b	T2	Stage IVA	4.01	Recurred/Progressed	2.17	yes	NO
-	TCGA-BB-4224	Oral Tongue	MALE	WHITE	No	2004	YES	51	[Not Available]	Negative	Alive	278	[Not Applicable]	[Not Available]	[Not Available]	YES	52	M0	N0	T3	Stage III	9.13	Recurred/Progressed	5.75	yes	YES	yes
-	TCGA-CN-4736	Oral Tongue	FEMALE	WHITE	No	2010	NO	[Not Available]	[Not Available]	Negative	Dead	[Not Available]	395	YES	45	YES	70	M0	N0	T2	Stage II	12.98	Recurred/Progressed	6.87	yes	YES
-	TCGA-CN-5370	Oral Tongue	MALE	WHITE	No	2006	YES	40	1	Negative	Dead	[Not Available]	259	YES	[Not Available]	YES	78	M0	N0	T2	Stage II	8.51	Recurred/Progressed	4.04	yes	YES
-	TCGA-CN-6024	Oral Tongue	MALE	WHITE	No	2010	YES	39	6	Negative	Dead	224	[Not Applicable]	YES	150	YES	66	M0	N2	T4a	Stage IVA	11.07	Recurred/Progressed	5.12	yes	YES	yes
-	TCGA-CN-6998	Oral Tongue	MALE	WHITE	No	2011	YES	26	2	Negative	Dead	46	[Not Applicable]	NO	40	NO	53	M0	N1	T4a	Stage IVA	11.73	Recurred/Progressed	8.02	yes	YES
-	TCGA-CQ-5325	Oral Tongue	MALE	WHITE	No	2007	YES	22	0	Negative	Dead	[Not Available]	654	NO	49	YES	65	M0	N0	T1	Stage I	21.48	Recurred/Progressed	19.35	yes	YES	yes
-	TCGA-CQ-6225	Oral Tongue	MALE	WHITE	No	2008	YES	25	0	Close	Dead	[Not Available]	403	YES	[Not Available]	NO	65	M0	N0	T2	Stage II	13.24	Recurred/Progressed	5.91	yes	YES	yes
-	TCGA-CQ-7065	Oral Tongue	MALE	ASIAN	No	2009	YES	39	0	Negative	Alive	1007	[Not Applicable]	NO	[Not Available]	NO	40	M0	N0	T2	Stage II	53.48	Recurred/Progressed	7.56	yes	YES
-	TCGA-CR-6493	Oral Tongue	MALE	BLACK OR AFRICAN AMERICAN	No	2010	YES	16	2	Negative	Dead	[Not Available]	282	YES	15	YES	69	M0	N2b	T3	Stage IVA	9.26	Recurred/Progressed	8.11	yes	YES
-	TCGA-CR-7382	Oral Tongue	MALE	WHITE	No	2008	YES	83	8	Negative	Alive	796	[Not Applicable]	[Not Available]	[Not Available]	YES	49	M0	N2c	T2	Stage IVA	26.15	Recurred/Progressed	20.17	yes	YES
-	TCGA-CV-6441	Oral Tongue	MALE	WHITE	No	2010	YES	44	0	Negative	Dead	[Not Available]	292	YES	38	YES	60	M0	N0	T3	Stage III	9.59	Recurred/Progressed	3.12	yes	YES
-	TCGA-CV-6959	Oral Tongue	MALE	WHITE	No	1999	YES	28	0	Negative	Dead	[Not Available]	256	NO	[Not Available]	YES	48	M0	N1	T3	Stage III	8.41	Recurred/Progressed	3.38	yes	YES
-	TCGA-CX-7085	Oral Tongue	FEMALE	WHITE	No	2010	YES	25	0	Close	Alive	15	[Not Applicable]	YES	3	YES	77	M0	N0	T3	Stage III	10.55	Recurred/Progressed	10.12	yes	YES
-	TCGA-D6-6515	Oral Tongue	FEMALE	WHITE	No	2010	NO	[Not Available]	[Not Available]	Close	Dead	[Not Available]	403	[Not Available]	[Not Available]	NO	82	M0	N0	T2	Stage II	13.24	Recurred/Progressed	6.41	yes	YES
-	TCGA-DQ-5625	Oral Tongue	FEMALE	WHITE	No	2008	YES	19	0	Negative	Dead	1058	[Not Applicable]	NO	33	YES	52	M0	N0	T2	Stage II	37.22	Recurred/Progressed	34.76	yes	NO
-	TCGA-DQ-5631	Oral Tongue	MALE	WHITE	No	2009	YES	20	1	Negative	Dead	548	548	NO	23	YES	52	M0	N2b	T3	Stage IVA	18	Recurred/Progressed	14.68	yes	YES
-	TCGA-HD-7831	Oral Tongue	MALE	WHITE	No	2011	YES	21	3	Negative	Alive	0	[Not Applicable]	[Not Available]	[Not Available]	YES	74	M0	N0	T3	Stage III	21.91	Recurred/Progressed	21.91	yes	NO
-	TCGA-CQ-5326	Alveolar Ridge	MALE	WHITE	No	2007	YES	56	19	Negative	Dead	[Not Available]	89	YES	40	YES	67	M0	N2b	T4a	Stage IVA	2.92	DiseaseFree	[Not Available]	yes	YES
-	TCGA-BA-5152	Alveolar Ridge	MALE	WHITE	No	2009	YES	28	0	Negative	Alive	846	[Not Applicable]	NO	[Not Available]	YES	56	M0	N0	T4a	Stage IVA	42.31	DiseaseFree	42.31	yes	NO
-	TCGA-CQ-6223	Alveolar Ridge	MALE	WHITE	No	2008	YES	32	0	Negative	Alive	1057	[Not Applicable]	NO	22	NO	69	M0	N0	T4a	Stage IVA	46.91	DiseaseFree	46.91	yes	YES
-	TCGA-IQ-7632	Alveolar Ridge	FEMALE	WHITE	No	2011	YES	30	0	Negative	Alive	113	[Not Applicable]	[Not Available]	10	NO	68	M0	N0	T4a	Stage IVA	14.49	DiseaseFree	14.49	yes	YES
-	TCGA-CQ-6220	Buccal Mucosa	MALE	WHITE	No	2007	YES	42	0	Close	Dead	[Not Available]	985	YES	[Not Available]	YES	69	M0	N1	T2	Stage III	32.36	DiseaseFree	[Not Available]	yes	YES
-	TCGA-CV-6940	Buccal Mucosa	FEMALE	WHITE	No	2002	YES	12	1	Negative	Dead	[Not Available]	804	[Not Available]	50	NO	80	M0	N0	T1	Stage I	26.41	DiseaseFree	[Not Available]	yes	YES
-	TCGA-IQ-7631	Buccal Mucosa	FEMALE	WHITE	No	2011	YES	48	0	Negative	Alive	122	[Not Applicable]	NO	30	NO	60	M0	N0	T2	Stage II	38.5	DiseaseFree	38.5	yes	YES
-	TCGA-BA-6872	Floor of mouth	MALE	WHITE	No	2004	YES	50	6	Negative	Dead	[Not Available]	384	[Not Available]	40	YES	47	M0	N2c	T3	Stage IVA	12.61	DiseaseFree	[Not Available]	yes	YES
-	TCGA-CN-5364	Floor of mouth	MALE	WHITE	No	2006	YES	73	9	Negative	Dead	[Not Available]	493	YES	[Not Available]	YES	55	M0	N2c	T4a	Stage IVA	16.2	DiseaseFree	[Not Available]	yes	YES
-	TCGA-CN-6995	Floor of mouth	MALE	WHITE	No	2011	YES	51	0	Negative	Dead	[Not Available]	112	NO	[Not Available]	NO	78	M0	N1	T4a	Stage IVA	3.68	DiseaseFree	[Not Available]	yes	YES
-	TCGA-CQ-5332	Floor of mouth	MALE	WHITE	No	2008	YES	31	0	Negative	Dead	[Not Available]	317	NO	90	YES	87	M0	N0	T3	Stage III	10.41	DiseaseFree	[Not Available]	yes	YES
-	TCGA-CV-5436	Floor of mouth	MALE	[Not Available]	No	2001	YES	51	6	Negative	Dead	584	584	YES	[Not Available]	YES	65	M0	N2b	T3	Stage IVA	19.19	DiseaseFree	[Not Available]	yes	NO
-	TCGA-CV-6948	Floor of mouth	FEMALE	WHITE	No	1994	YES	44	30	Negative	Dead	[Not Available]	1289	[Not Available]	[Not Available]	NO	79	M0	N0	T4a	Stage IVA	42.35	DiseaseFree	[Not Available]	yes	YES
-	TCGA-CV-7102	Floor of mouth	FEMALE	WHITE	No	2000	YES	24	3	Negative	Dead	[Not Available]	56	NO	[Not Available]	YES	76	M0	N1	T3	Stage III	1.84	DiseaseFree	[Not Available]	yes	NO
-	TCGA-CV-7407	Floor of mouth	FEMALE	WHITE	No	1992	NO	[Not Available]	[Not Available]	Negative	Dead	[Not Available]	1081	YES	[Not Available]	NO	67	M0	N0	T2	Stage II	35.51	DiseaseFree	[Not Available]	yes	NO		yes
-	TCGA-BA-5556	Floor of mouth	FEMALE	WHITE	No	2010	YES	81	0	[Not Available]	Alive	179	[Not Applicable]	NO	60	YES	58	M0	N0	T2	Stage II	23.82	DiseaseFree	23.82	yes	NO
-	TCGA-CN-4730	Floor of mouth	MALE	WHITE	No	2010	YES	37	1	Negative	Alive	343	[Not Applicable]	NO	47	YES	62	M0	N2b	T4a	Stage IVA	26.84	DiseaseFree	26.84	yes	YES
-	TCGA-CN-5373	Floor of mouth	FEMALE	WHITE	No	2010	YES	30	0	Negative	Alive	413	[Not Applicable]	YES	60	YES	55	M0	N0	T2	Stage II	52.04	DiseaseFree	52.04	yes	NO
-	TCGA-CN-6016	Floor of mouth	MALE	WHITE	No	2010	YES	75	1	Negative	Alive	202	[Not Applicable]	YES	50	YES	64	M0	N1	T4a	Stage IVA	47.4	DiseaseFree	47.4	yes	NO
-	TCGA-CQ-5324	Floor of mouth	MALE	WHITE	No	2007	YES	24	0	Negative	Alive	1207	[Not Applicable]	NO	43	NO	59	M0	N2a	T3	Stage IVA	52.33	DiseaseFree	52.33	yes	YES
-	TCGA-CQ-6218	Floor of mouth	FEMALE	WHITE	No	2009	YES	15	2	Negative	Alive	870	[Not Applicable]	YES	30	NO	52	M0	N0	T3	Stage III	41.16	DiseaseFree	41.16	yes	YES
-	TCGA-CV-7235	Floor of mouth	MALE	WHITE	No	2007	YES	64	[Not Available]	Positive	Alive	1724	[Not Applicable]	NO	97.5	YES	67	M0	N0	T3	Stage III	77.1	DiseaseFree	77.1	yes	NO
-	TCGA-CX-7086	Floor of mouth	MALE	BLACK OR AFRICAN AMERICAN	No	2011	YES	64	1	Negative	Alive	237	[Not Applicable]	NO	35	YES	53	M0	N2c	T4a	Stage IVA	18.82	DiseaseFree	18.82	yes	YES
-	TCGA-CX-7219	Floor of mouth	MALE	BLACK OR AFRICAN AMERICAN	Yes	2009	YES	76	14	Close	Alive	828	[Not Applicable]	NO	20	YES	47	M0	N2c	T4a	Stage IVA	34.33	DiseaseFree	34.33	yes	YES
-	TCGA-CN-5369	Hard Palate	FEMALE	WHITE	No	2006	YES	82	0	Negative	Dead	[Not Available]	380	YES	[Not Available]	NO	90	M0	N1	T4a	Stage IVA	12.48	DiseaseFree	[Not Available]	yes	NO
-	TCGA-BA-5558	Hard Palate	MALE	WHITE	No	2006	YES	37	0	[Not Available]	Alive	1636	[Not Applicable]	NO	[Not Available]	YES	65	M0	N1	T4a	Stage IVA	65.54	DiseaseFree	65.54	yes	NO
-	TCGA-CQ-5331	Hard Palate	FEMALE	WHITE	No	2008	NO	[Not Available]	[Not Available]	Negative	Alive	1028	[Not Applicable]	NO	15	NO	73	M0	N0	T4a	Stage IVA	45.96	DiseaseFree	45.96	yes	YES
-	TCGA-CR-6492	Hard Palate	MALE	WHITE	No	2010	YES	37	1	Negative	Alive	479	[Not Applicable]	YES	50	YES	78	M0	N1	T4a	Stage IVA	15.74	DiseaseFree	15.74	yes	YES
-	TCGA-D6-6516	Lip	MALE	WHITE	No	2010	YES	8	0	Close	Alive	325	[Not Applicable]	[Not Available]	74	NO	69	M0	N1	T1	Stage III	25.39	DiseaseFree	25.39	yes	NO
-	TCGA-CN-6018	Oral Cavity	FEMALE	WHITE	No	2011	YES	20	2	Negative	Dead	45	[Not Applicable]	YES	[Not Available]	NO	85	M0	N2c	T4a	Stage IVA	19.05	DiseaseFree	[Not Available]	yes	YES
-	TCGA-CN-6020	Oral Cavity	MALE	BLACK OR AFRICAN AMERICAN	No	2011	YES	68	1	Negative	Dead	98	[Not Applicable]	YES	[Not Available]	YES	58	M0	N2c	T3	Stage IVA	6.73	DiseaseFree	[Not Available]	yes	NO
-	TCGA-CQ-6227	Oral Cavity	MALE	WHITE	No	2008	YES	59	8	Close	Dead	[Not Available]	129	YES	20	YES	77	M0	N1	T3	Stage III	4.24	DiseaseFree	[Not Available]	yes	YES
-	TCGA-CR-7377	Oral Cavity	MALE	WHITE	No	2008	YES	29	3	Negative	Dead	[Not Available]	279	YES	80	YES	58	M0	N1	T4a	Stage IVA	9.17	DiseaseFree	[Not Available]	yes	YES
-	TCGA-CV-5966	Oral Cavity	FEMALE	WHITE	No	2005	YES	23	1	Negative	Dead	[Not Available]	545	YES	[Not Available]	YES	63	M0	N1	T4a	Stage IVA	17.9	DiseaseFree	[Not Available]	yes	YES
-	TCGA-CV-6937	Oral Cavity	MALE	WHITE	No	2003	NO	[Not Available]	[Not Available]	Negative	Dead	[Not Available]	624	[Not Available]	[Not Available]	NO	71	M0	N0	T2	Stage II	20.5	DiseaseFree	[Not Available]	yes	YES
-	TCGA-CV-6938	Oral Cavity	MALE	WHITE	No	1996	NO	[Not Available]	[Not Available]	Negative	Dead	[Not Available]	144	[Not Available]	[Not Available]	NO	87	M0	N0	T2	Stage II	4.73	DiseaseFree	[Not Available]	yes	YES	yes
-	TCGA-CV-6955	Oral Cavity	FEMALE	WHITE	No	2000	NO	[Not Available]	[Not Available]	[Not Available]	Dead	[Not Available]	334	[Not Available]	[Not Available]	NO	74	M0	N0	T2	Stage II	10.97	DiseaseFree	[Not Available]	yes	YES
-	TCGA-CV-6960	Oral Cavity	MALE	BLACK OR AFRICAN AMERICAN	No	1999	YES	22	0	Negative	Dead	[Not Available]	862	NO	[Not Available]	YES	49	M0	N0	T3	Stage III	28.32	DiseaseFree	[Not Available]	yes	YES
-	TCGA-CV-7095	Oral Cavity	FEMALE	[Not Available]	No	2001	YES	8	0	Negative	Dead	[Not Available]	572	NO	40	NO	87	M0	N2a	T1	Stage IVA	18.79	DiseaseFree	[Not Available]	yes	NO
-	TCGA-CV-7097	Oral Cavity	MALE	WHITE	No	2002	NO	[Not Available]	[Not Available]	Close	Dead	[Not Available]	385	YES	64	YES	53	M0	N0	T3	Stage III	12.65	DiseaseFree	[Not Available]	yes	NO
-	TCGA-CV-7099	Oral Cavity	FEMALE	WHITE	No	2002	NO	[Not Available]	[Not Available]	Negative	Dead	[Not Available]	243	NO	[Not Available]	NO	85	M0	N0	T2	Stage II	7.98	DiseaseFree	[Not Available]	yes	YES
-	TCGA-CV-7178	Oral Cavity	FEMALE	WHITE	No	2000	YES	21	4	Close	Dead	[Not Available]	2166	[Not Available]	[Not Available]	YES	64	M0	N1	T4a	Stage IVA	71.16	DiseaseFree	[Not Available]	yes	YES
-	TCGA-CV-7252	Oral Cavity	FEMALE	BLACK OR AFRICAN AMERICAN	No	1994	YES	34	0	Positive	Dead	[Not Available]	151	YES	[Not Available]	NO	62	M0	N0	T3	Stage III	4.96	DiseaseFree	[Not Available]	yes	YES
-	TCGA-CV-7253	Oral Cavity	MALE	BLACK OR AFRICAN AMERICAN	No	1993	NO	[Not Available]	[Not Available]	Positive	Dead	[Not Available]	361	NO	[Not Available]	[Not Available]	58	M0	N0	T2	Stage II	11.86	DiseaseFree	[Not Available]	yes	YES
-	TCGA-CV-7254	Oral Cavity	MALE	WHITE	No	1996	NO	0	0	Positive	Dead	[Not Available]	1459	NO	40	YES	55	M0	N0	T2	Stage II	47.93	DiseaseFree	[Not Available]	yes	YES
-	TCGA-CV-7263	Oral Cavity	MALE	BLACK OR AFRICAN AMERICAN	No	1997	[Not Available]	[Not Available]	[Not Available]	Positive	Dead	[Not Available]	560	NO	60	NO	64	M0	NX	T2	Stage II	18.4	DiseaseFree	[Not Available]	yes	YES
-	TCGA-CV-7411	Oral Cavity	FEMALE	WHITE	No	1994	YES	29	0	Negative	Dead	[Not Available]	2717	[Not Available]	[Not Available]	NO	64	M0	N0	T4a	Stage IVA	89.26	DiseaseFree	[Not Available]	yes	YES
-	TCGA-CV-7413	Oral Cavity	FEMALE	WHITE	No	1995	NO	[Not Available]	[Not Available]	Negative	Dead	[Not Available]	294	NO	[Not Available]	NO	74	M0	N0	T2	Stage II	9.66	DiseaseFree	[Not Available]	yes	YES
-	TCGA-CV-7414	Oral Cavity	MALE	WHITE	No	1995	YES	21	10	Negative	Dead	[Not Available]	14	YES	[Not Available]	NO	78	M0	N1	T3	Stage III	0.46	DiseaseFree	[Not Available]	yes	YES
-	TCGA-CV-7416	Oral Cavity	FEMALE	WHITE	No	1994	YES	[Not Available]	[Not Available]	Negative	Dead	[Not Available]	763	NO	[Not Available]	[Not Available]	29	M0	N0	T4a	Stage IVA	25.07	DiseaseFree	[Not Available]	yes	YES
-	TCGA-CV-7423	Oral Cavity	MALE	WHITE	No	1997	NO	[Not Available]	[Not Available]	Negative	Dead	[Not Available]	3059	[Not Available]	[Not Available]	NO	65	M0	N0	T2	Stage II	100.49	DiseaseFree	[Not Available]	yes	NO
-	TCGA-CV-7429	Oral Cavity	MALE	WHITE	No	1998	YES	24	14	Negative	Dead	[Not Available]	107	YES	[Not Available]	YES	55	M0	N0	T3	Stage III	3.52	DiseaseFree	[Not Available]	yes	YES
-	TCGA-CV-7432	Oral Cavity	MALE	WHITE	No	1998	YES	20	0	Negative	Dead	[Not Available]	2570	YES	61	NO	79	M0	N1	T2	Stage III	84.43	DiseaseFree	[Not Available]	yes	YES
-	TCGA-CV-7434	Oral Cavity	MALE	WHITE	No	1999	YES	1	1	Negative	Dead	[Not Available]	218	YES	80	YES	64	M0	N0	T3	Stage III	7.16	DiseaseFree	[Not Available]	yes	YES
-	TCGA-CV-7435	Oral Cavity	FEMALE	WHITE	No	1999	YES	22	2	Negative	Dead	4335	[Not Applicable]	YES	[Not Available]	NO	57	M0	N1	T4a	Stage IVA	153.75	DiseaseFree	[Not Available]	yes	YES
-	TCGA-CX-7082	Oral Cavity	MALE	WHITE	Yes	2010	YES	15	2	Close	Dead	[Not Available]	11	NO	50	YES	82	M0	N0	T2	Stage II	0.36	DiseaseFree	[Not Available]	yes	YES
-	TCGA-CN-4728	Oral Cavity	MALE	WHITE	No	2010	YES	58	2	Negative	Alive	325	[Not Applicable]	YES	40	YES	56	M0	N2	T2	Stage IVA	56.64	DiseaseFree	56.64	yes	YES
-	TCGA-CN-4729	Oral Cavity	MALE	WHITE	No	2010	YES	24	1	Negative	Alive	156	[Not Applicable]	NO	35	YES	73	M0	N0	T4a	Stage IVA	12.88	DiseaseFree	12.88	yes	NO
-	TCGA-CN-6994	Oral Cavity	MALE	WHITE	No	2011	YES	37	0	Negative	Alive	119	[Not Applicable]	YES	12	[Not Available]	67	M0	N2b	T4a	Stage IVA	38.86	DiseaseFree	38.86	yes	YES
-	TCGA-CR-6484	Oral Cavity	FEMALE	ASIAN	No	2010	YES	22	5	Negative	Alive	354	[Not Applicable]	NO	[Not Available]	NO	67	M0	N0	T4a	Stage IVA	11.63	DiseaseFree	11.63	yes	NO
-	TCGA-CR-7365	Oral Cavity	MALE	WHITE	No	2008	YES	45	0	Negative	Alive	1191	[Not Applicable]	YES	[Not Available]	YES	60	M0	N2b	T4a	Stage IVA	39.13	DiseaseFree	39.13	yes	YES
-	TCGA-CR-7367	Oral Cavity	MALE	WHITE	No	2008	YES	30	1	Negative	Alive	1440	[Not Applicable]	YES	45	YES	52	M0	N3	T4a	Stage IVB	47.31	DiseaseFree	47.31	yes	YES
-	TCGA-CR-7373	Oral Cavity	MALE	WHITE	No	2009	YES	19	1	Negative	Alive	889	[Not Applicable]	NO	90	NO	66	M0	N2b	T4a	Stage IVA	29.2	DiseaseFree	29.2	yes	YES
-	TCGA-CR-7376	Oral Cavity	MALE	WHITE	No	2009	YES	22	1	Positive	Alive	972	[Not Applicable]	NO	54	YES	83	M0	N0	T2	Stage II	31.93	DiseaseFree	31.93	yes	YES
-	TCGA-CR-7379	Oral Cavity	FEMALE	WHITE	No	2009	YES	33	2	Negative	Alive	1036	[Not Applicable]	YES	0.71	NO	78	M0	N2b	T4a	Stage IVA	34.03	DiseaseFree	34.03	yes	NO
-	TCGA-CR-7395	Oral Cavity	FEMALE	WHITE	No	2009	NO	[Not Available]	[Not Available]	Negative	Alive	930	[Not Applicable]	NO	60	YES	80	M0	N0	T2	Stage II	30.55	DiseaseFree	30.55	yes	YES
-	TCGA-CV-6942	Oral Cavity	FEMALE	WHITE	No	2000	NO	[Not Available]	[Not Available]	Negative	Alive	3835	[Not Applicable]	YES	[Not Available]	NO	73	M0	N0	T2	Stage II	140.67	DiseaseFree	140.67	yes	YES
-	TCGA-CV-7090	Oral Cavity	MALE	WHITE	No	2001	NO	[Not Available]	[Not Available]	Negative	Alive	3837	[Not Applicable]	YES	[Not Available]	NO	39	M0	N0	T2	Stage II	172.54	DiseaseFree	172.54	yes	YES
-	TCGA-CV-7091	Oral Cavity	MALE	WHITE	No	2001	YES	25	0	Negative	Alive	3381	[Not Applicable]	[Not Available]	[Not Available]	YES	54	M0	N0	T1	Stage I	111.07	DiseaseFree	111.07	yes	YES
-	TCGA-CV-7183	Oral Cavity	MALE	WHITE	No	2002	YES	36	0	Negative	Alive	3497	[Not Applicable]	[Not Available]	[Not Available]	NO	53	M0	N0	T2	Stage II	130.78	DiseaseFree	130.78	yes	YES
-	TCGA-CN-4742	Oral Tongue	FEMALE	WHITE	No	2008	YES	49	3	Negative	Dead	[Not Available]	397	YES	20	YES	48	M0	N1	T4a	Stage IVA	13.04	DiseaseFree	[Not Available]	yes	NO
-	TCGA-CN-5367	Oral Tongue	FEMALE	WHITE	No	2006	YES	46	2	Negative	Dead	[Not Available]	352	YES	40	YES	60	M0	N0	T4a	Stage IVA	11.56	DiseaseFree	[Not Available]	yes	YES
-	TCGA-CN-6017	Oral Tongue	MALE	WHITE	No	2010	YES	30	3	Negative	Dead	160	[Not Applicable]	YES	5	YES	55	M0	N1	T2	Stage III	28.02	DiseaseFree	[Not Available]	yes	NO
-	TCGA-CV-5970	Oral Tongue	MALE	WHITE	No	2009	YES	50	11	Negative	Dead	406	406	YES	[Not Available]	YES	59	M0	N2b	T4a	Stage IVA	13.34	DiseaseFree	[Not Available]	yes	YES
-	TCGA-CV-6933	Oral Tongue	MALE	WHITE	No	1998	YES	32	1	Negative	Dead	[Not Available]	2741	YES	60	YES	53	M0	N0	T4a	Stage IVA	90.05	DiseaseFree	[Not Available]	yes	NO
-	TCGA-CV-6934	Oral Tongue	FEMALE	WHITE	No	1998	YES	19	3	Negative	Dead	[Not Available]	65	[Not Available]	75	NO	66	M0	N2b	T3	Stage IVA	2.14	DiseaseFree	[Not Available]	yes	YES
-	TCGA-CV-6941	Oral Tongue	MALE	WHITE	No	1999	YES	29	0	Negative	Dead	[Not Available]	342	[Not Available]	60	YES	51	M0	N0	T3	Stage III	11.24	DiseaseFree	[Not Available]	yes	NO
-	TCGA-CV-6945	Oral Tongue	MALE	WHITE	No	1993	YES	45	5	Negative	Dead	[Not Available]	366	YES	75	YES	41	M0	N2b	T4a	Stage IVA	12.02	DiseaseFree	[Not Available]	yes	YES
-	TCGA-CV-6951	Oral Tongue	MALE	WHITE	No	1996	YES	29	2	Negative	Dead	[Not Available]	915	YES	[Not Available]	YES	57	M0	N2c	T4a	Stage IVA	30.06	DiseaseFree	[Not Available]	yes	YES
-	TCGA-CV-6952	Oral Tongue	FEMALE	WHITE	No	1996	YES	9	2	Negative	Dead	[Not Available]	185	YES	30	YES	65	M0	N0	T3	Stage III	6.08	DiseaseFree	[Not Available]	yes	YES	yes
-	TCGA-CV-6954	Oral Tongue	MALE	BLACK OR AFRICAN AMERICAN	No	1998	YES	22	0	Negative	Dead	[Not Available]	2002	NO	[Not Available]	YES	59	M0	N1	T4a	Stage IVA	65.77	DiseaseFree	[Not Available]	yes	YES
-	TCGA-CV-6956	Oral Tongue	MALE	WHITE	No	1993	YES	27	1	Negative	Dead	[Not Available]	217	YES	[Not Available]	YES	67	M0	N2c	T4a	Stage IVA	7.13	DiseaseFree	[Not Available]	yes	YES
-	TCGA-CV-7103	Oral Tongue	MALE	WHITE	No	2000	YES	14	2	Negative	Dead	[Not Available]	1591	[Not Available]	[Not Available]	YES	49	M0	N0	T2	Stage II	52.27	DiseaseFree	[Not Available]	yes	YES
-	TCGA-CV-7104	Oral Tongue	FEMALE	WHITE	No	2000	YES	30	8	Negative	Dead	[Not Available]	393	YES	[Not Available]	NO	61	M0	N2	T2	Stage IVA	12.91	DiseaseFree	[Not Available]	yes	NO
-	TCGA-CV-7180	Oral Tongue	MALE	WHITE	No	1996	YES	17	0	Negative	Dead	[Not Available]	327	[Not Available]	[Not Available]	YES	34	M0	N0	T2	Stage II	10.74	DiseaseFree	[Not Available]	yes	YES
-	TCGA-CV-7236	Oral Tongue	FEMALE	WHITE	No	2007	YES	34	6	Negative	Dead	[Not Available]	144	YES	[Not Available]	NO	77	M0	N2c	T2	Stage IVA	4.73	DiseaseFree	[Not Available]	yes	NO
-	TCGA-CV-7255	Oral Tongue	FEMALE	WHITE	No	1995	NO	[Not Available]	[Not Available]	Negative	Dead	[Not Available]	64	YES	[Not Available]	YES	32	M0	N0	T2	Stage II	2.1	DiseaseFree	[Not Available]	yes	NO
-	TCGA-CV-7438	Oral Tongue	FEMALE	WHITE	No	2000	NO	[Not Available]	[Not Available]	Close	Dead	[Not Available]	194	YES	[Not Available]	NO	87	M0	N0	T2	Stage II	6.37	DiseaseFree	[Not Available]	yes	NO
-	TCGA-BA-5557	Oral Tongue	FEMALE	[Not Available]	Yes	2010	YES	34	1	Negative	Alive	242	[Not Applicable]	NO	[Not Available]	YES	41	M0	N2	T2	Stage IVA	20.47	DiseaseFree	20.47	yes	NO
-	TCGA-BA-7269	Oral Tongue	MALE	WHITE	No	2010	YES	17	1	Negative	Alive	236	[Not Applicable]	YES	46	YES	61	M0	N1	T2	Stage III	41.82	DiseaseFree	41.82	yes	YES
-	TCGA-CN-4725	Oral Tongue	MALE	WHITE	No	2010	YES	16	0	Negative	Alive	310	[Not Applicable]	YES	[Not Available]	NO	60	M0	N0	T2	Stage II	38.01	DiseaseFree	38.01	yes	YES
-	TCGA-CN-4733	Oral Tongue	MALE	WHITE	No	2010	YES	29	1	Negative	Alive	523	[Not Applicable]	YES	[Not Available]	NO	61	M0	N0	T1	Stage I	52.1	DiseaseFree	52.1	yes	YES
-	TCGA-CN-4737	Oral Tongue	MALE	WHITE	No	2010	YES	36	2	Negative	Alive	240	[Not Applicable]	YES	[Not Available]	NO	19	M0	N0	T2	Stage II	20.53	DiseaseFree	20.53	yes	YES
-	TCGA-CN-6019	Oral Tongue	MALE	WHITE	No	2011	YES	45	0	[Not Available]	Alive	135	[Not Applicable]	YES	20	YES	61	M0	N0	T4a	Stage IVA	34.1	DiseaseFree	34.1	yes	NO
-	TCGA-CQ-5329	Oral Tongue	FEMALE	WHITE	No	2008	YES	29	0	Negative	Alive	841	[Not Applicable]	NO	[Not Available]	NO	46	M0	N1	T3	Stage III	70.4	DiseaseFree	70.4	yes	YES
-	TCGA-CQ-5330	Oral Tongue	FEMALE	WHITE	No	2008	YES	44	3	Negative	Alive	896	[Not Applicable]	YES	21	NO	69	M0	N1	T3	Stage III	62.32	DiseaseFree	62.32	yes	YES
-	TCGA-CQ-6221	Oral Tongue	MALE	WHITE	Yes	2008	NO	[Not Available]	[Not Available]	Negative	Alive	1000	[Not Applicable]	NO	25	YES	79	M0	N0	T2	Stage II	32.85	DiseaseFree	32.85	yes	YES
-	TCGA-CQ-6224	Oral Tongue	MALE	WHITE	No	2009	YES	29	3	Negative	Alive	985	[Not Applicable]	YES	35	YES	52	M0	N0	T2	Stage II	56.54	DiseaseFree	56.54	yes	YES
-	TCGA-CQ-6229	Oral Tongue	MALE	WHITE	No	2009	YES	21	0	Close	Alive	815	[Not Applicable]	YES	[Not Available]	NO	61	M0	N1	T2	Stage III	38.73	DiseaseFree	38.73	yes	YES
-	TCGA-CR-6488	Oral Tongue	FEMALE	WHITE	No	2010	YES	22	0	Negative	Alive	379	[Not Applicable]	YES	[Not Available]	YES	68	M0	N0	T2	Stage II	12.45	DiseaseFree	12.45	yes	YES
-	TCGA-CR-7372	Oral Tongue	MALE	WHITE	No	2009	YES	19	0	Negative	Alive	759	[Not Applicable]	NO	[Not Available]	YES	45	M0	N0	T2	Stage II	24.93	DiseaseFree	24.93	yes	NO
-	TCGA-CR-7390	Oral Tongue	MALE	WHITE	No	2009	YES	16	0	Negative	Alive	907	[Not Applicable]	YES	80	YES	67	M0	N0	T3	Stage III	49.54	DiseaseFree	49.54	yes	YES
-	TCGA-CR-7391	Oral Tongue	FEMALE	WHITE	No	2009	YES	10	0	Negative	Alive	913	[Not Applicable]	NO	[Not Available]	YES	36	M0	N0	T1	Stage I	29.99	DiseaseFree	29.99	yes	YES
-	TCGA-CR-7392	Oral Tongue	FEMALE	WHITE	No	2009	YES	36	8	[Not Available]	Alive	946	[Not Applicable]	YES	30	NO	67	M0	N2b	T3	Stage IVA	46.81	DiseaseFree	46.81	yes	YES
-	TCGA-CR-7393	Oral Tongue	MALE	WHITE	No	2009	YES	44	1	Negative	Alive	908	[Not Applicable]	NO	[Not Available]	YES	26	M0	N0	T1	Stage I	32.62	DiseaseFree	32.62	yes	YES
-	TCGA-CR-7394	Oral Tongue	MALE	WHITE	No	2009	YES	57	0	Negative	Alive	898	[Not Applicable]	YES	60	NO	70	M0	N2c	T3	Stage IVA	44.22	DiseaseFree	44.22	yes	NO
-	TCGA-CR-7397	Oral Tongue	MALE	WHITE	No	2011	YES	34	8	Negative	Alive	216	[Not Applicable]	NO	[Not Available]	YES	44	M0	N2b	T3	Stage IVA	24.77	DiseaseFree	24.77	yes	YES
-	TCGA-CR-7401	Oral Tongue	MALE	WHITE	No	2008	YES	27	0	Negative	Alive	1077	[Not Applicable]	NO	66	YES	64	M0	N0	T1	Stage I	35.38	DiseaseFree	35.38	yes	YES
-	TCGA-CV-5973	Oral Tongue	FEMALE	WHITE	No	2005	YES	58	1	Negative	Alive	1737	[Not Applicable]	YES	[Not Available]	NO	62	M0	N0	T3	Stage III	86.76	DiseaseFree	86.76	yes	YES
-	TCGA-CV-5976	Oral Tongue	MALE	WHITE	No	2006	YES	50	2	Negative	Alive	1478	[Not Applicable]	YES	[Not Available]	YES	50	M0	N1	T3	Stage III	48.55	DiseaseFree	48.55	yes	YES
-	TCGA-CV-5977	Oral Tongue	MALE	WHITE	No	2007	YES	82	3	Negative	Alive	1007	[Not Applicable]	YES	[Not Available]	YES	66	M0	N1	T3	Stage III	60.45	DiseaseFree	60.45	yes	YES
-	TCGA-CV-5979	Oral Tongue	MALE	WHITE	No	2007	YES	55	2	Negative	Alive	1315	[Not Applicable]	YES	[Not Available]	YES	26	M0	N1	T3	Stage III	43.2	DiseaseFree	43.2	yes	YES
-	TCGA-CV-6003	Oral Tongue	FEMALE	WHITE	No	2007	YES	23	1	Negative	Alive	1246	[Not Applicable]	NO	[Not Available]	YES	50	M0	N0	T2	Stage II	54.7	DiseaseFree	54.7	yes	YES
-	TCGA-CV-6436	Oral Tongue	MALE	WHITE	No	2007	YES	40	0	Negative	Alive	743	[Not Applicable]	NO	9.5	NO	62	M0	N0	T3	Stage III	62.39	DiseaseFree	62.39	yes	NO
-	TCGA-CV-7238	Oral Tongue	FEMALE	WHITE	No	2007	YES	73	[Not Available]	Negative	Alive	1444	[Not Applicable]	YES	[Not Available]	NO	69	M0	N0	T2	Stage II	89.59	DiseaseFree	89.59	yes	NO
-	TCGA-CV-7243	Oral Tongue	MALE	WHITE	No	2008	YES	26	1	Negative	Alive	954	[Not Applicable]	NO	[Not Available]	YES	50	M0	N0	T2	Stage II	31.34	DiseaseFree	31.34	yes	NO
-	TCGA-D6-6823	Oral Tongue	MALE	WHITE	No	2010	YES	6	0	Close	Alive	605	[Not Applicable]	[Not Available]	60	YES	50	M0	N1	T3	Stage III	23.03	DiseaseFree	23.03	yes	NO
-	TCGA-D6-6825	Oral Tongue	MALE	WHITE	No	2011	YES	9	0	Negative	Alive	153	[Not Applicable]	[Not Available]	300	YES	73	M0	N0	T3	Stage III	16.13	DiseaseFree	16.13	yes	YES
-	TCGA-DQ-5624	Oral Tongue	FEMALE	WHITE	No	2007	YES	24	1	Negative	Alive	1149	[Not Applicable]	YES	[Not Available]	NO	43	M0	N1	T4a	Stage IVA	58.41	DiseaseFree	58.41	yes	NO
-	TCGA-DQ-5630	Oral Tongue	MALE	WHITE	No	2009	YES	49	1	Negative	Alive	477	[Not Applicable]	YES	5	YES	73	M0	N1	T3	Stage III	33.84	DiseaseFree	33.84	yes	YES
-	TCGA-DQ-7592	Oral Tongue	MALE	AMERICAN INDIAN OR ALASKA NATIVE	No	2011	YES	42	3	Negative	Alive	299	[Not Applicable]	YES	68	YES	57	M0	N2b	T4a	Stage IVA	37.55	DiseaseFree	37.55	yes	YES
											perineural invasion	74											disease free	111
		Oral tongue	70
		Buccal mucosa	8																	stage I	7
		Alveolar ridge	5													age	62.2179			stage II	40	32.9812
		Hard palate	4	female	55		lymph node dissection	135								std	13.7124			stage III	41
		Oral cavity	46	mela	102		avergae of positive lymph node	34.8162												Stage IVA	67
		Lip	1				positive PN+	52	142											Stage IVB	2
		Floor of mouth	25
			159												Non smoking	77	83
							prognosis	74	0.384615						average pack per year	46.9223
							median followup	823.382
															alcohol consumption	100
															M stage by American Joint Committee	0
															N1	35
															N2a	2	6	N2
															N2b	20
															N2c	12
															N3	1
															N0	81
															T1	9
															T2	54
															T3	45
															T4a	50
															T4b	1
															T4c	0

## Sheet: recurence
HPV status	Patient Identifier	Primary Tumor Site	Person Gender	Lymph node neck dissection	Lymph Node(s) Examined Number	Positive Finding Lymph Node Hematoxylin and Eosin Staining Microscopy Count	Disease Surgical Margin Status	Patient's Vital Status	Days to Last Followup	Death from Initial Pathologic Diagnosis Date	Perineural Invasion	Person Cigarette Smoking History Pack Year Value	Alcohol History Documented	Diagnosis Age	Neoplasm American Joint Committee on Cancer Clinical Distant Metastasis M Stage	Neoplasm American Joint Committee on Cancer Clinical Regional Lymph Node N Stage	Neoplasm American Joint Committee on Cancer Clinical Primary Tumor T Stage	Neoplasm American Joint Committee on Cancer Clinical Group Stage	Overall Survival (Months)	Disease Free Status		Methylation	RNASeq
-	TCGA-CN-6013	Alveolar Ridge	MALE	YES	28	2	Negative	Dead	155	[Not Applicable]	NO	[Not Available]	YES	56	M0	N2b	T4a	Stage IVA	23.88	Recurred/Progressed	20.2	yes	YES
-	TCGA-BA-5151	Buccal Mucosa	MALE	YES	33	0	Close	Alive	190	[Not Applicable]	NO	20	YES	72	M0	N0	T4a	Stage IVA	23.72	Recurred/Progressed	16.98	yes	YES
-	TCGA-CN-4726	Buccal Mucosa	MALE	YES	14	6	Positive	Dead	[Not Available]	142	YES	12.5	YES	68	M0	N2	T3	Stage IVA	4.66	Recurred/Progressed	2.6	yes	YES
-	TCGA-CN-4731	Buccal Mucosa	FEMALE	YES	52	3	Negative	Dead	383	[Not Applicable]	YES	60	YES	63	M0	N2	T4a	Stage IVA	32.79	Recurred/Progressed	28.78	yes	YES
-	TCGA-CQ-5334	Buccal Mucosa	MALE	YES	46	6	Close	Dead	[Not Available]	129	YES	[Not Available]	NO	87	M0	N2b	T4b	Stage IVB	4.24	Recurred/Progressed	1.64	yes	YES
-	TCGA-DQ-7588	Buccal Mucosa	MALE	YES	30	1	Negative	Dead	[Not Available]	427	NO	45	YES	66	M0	N1	T2	Stage III	14.03	Recurred/Progressed	10.61	yes	YES
-	TCGA-BA-5149	Floor of mouth	MALE	YES	50	5	Negative	Dead	248	[Not Applicable]	NO	60	YES	47	M0	N2b	T3	Stage IVA	26.48	Recurred/Progressed	12.78	yes	NO
-	TCGA-CN-5358	Floor of mouth	MALE	YES	57	0	Negative	Dead	173	[Not Applicable]	YES	45	YES	60	M0	N1	T2	Stage III	8.57	Recurred/Progressed	4.76	yes	NO
-	TCGA-CN-5359	Floor of mouth	MALE	YES	29	3	Negative	Dead	[Not Available]	377	YES	29	YES	59	M0	N1	T4a	Stage IVA	12.39	Recurred/Progressed	11.7	yes	YES
-	TCGA-CQ-6228	Floor of mouth	FEMALE	YES	76	14	Negative	Dead	[Not Available]	456	NO	50	YES	71	M0	N1	T2	Stage III	14.98	Recurred/Progressed	8.97	yes	YES
-	TCGA-CQ-7068	Floor of mouth	FEMALE	YES	32	0	Negative	Alive	693	[Not Applicable]	NO	[Not Available]	NO	80	M0	N0	T2	Stage II	43	Recurred/Progressed	37.71	yes	YES
-	TCGA-CR-6491	Floor of mouth	MALE	YES	49	2	Negative	Alive	350	[Not Applicable]	YES	67.5	YES	60	M0	NX	T4a	Stage IVA	22.77	Recurred/Progressed	16.39	yes	YES
-	TCGA-CV-6936	Floor of mouth	MALE	YES	10	5	[Not Available]	Dead	[Not Available]	166	YES	[Not Available]	YES	68	M0	N2b	T4a	Stage IVA	5.45	Recurred/Progressed	5.16	yes	YES
-	TCGA-CV-6953	Floor of mouth	FEMALE	YES	33	0	Negative	Dead	[Not Available]	1641	YES	[Not Available]	NO	80	M0	N0	T3	Stage III	53.91	Recurred/Progressed	49.97	yes	YES
-	TCGA-CN-4740	Oral Cavity	FEMALE	YES	26	0	Negative	Dead	811	[Not Applicable]	NO	12	YES	79	M0	N0	T4a	Stage IVA	27.56	Recurred/Progressed	23.65	yes	YES
-	TCGA-CR-7380	Oral Cavity	MALE	YES	17	0	Positive	Dead	[Not Available]	606	YES	[Not Available]	YES	58	M0	N0	T3	Stage III	19.91	Recurred/Progressed	18.43	yes	NO
-	TCGA-CR-7386	Oral Cavity	MALE	YES	47	4	Positive	Alive	1430	[Not Applicable]	[Not Available]	54	YES	69	M0	N1	T4a	Stage IVA	46.98	Recurred/Progressed	33.77	yes	YES
-	TCGA-CV-7427	Oral Cavity	FEMALE	NO	[Not Available]	[Not Available]	Negative	Dead	[Not Available]	4760	[Not Available]	25	YES	73	M0	N0	T2	Stage II	156.37	Recurred/Progressed	107.82	yes	YES
-	TCGA-H7-7774	Oral Cavity	FEMALE	[Not Available]	21	0	[Not Available]	Alive	30	[Not Applicable]	NO	55	YES	75	M0	N0	T3	Stage III	13.37	Recurred/Progressed	8.28	yes	YES
-	TCGA-BA-4074	Oral Tongue	MALE	YES	47	5	Positive	Dead	[Not Available]	462	[Not Available]	51	YES	69	M0	N2c	T3	Stage IVA	15.18	Recurred/Progressed	13.01	yes	YES
-	TCGA-BA-6873	Oral Tongue	MALE	YES	48	3	Close	Alive	113	[Not Applicable]	YES	1	YES	28	M0	N2b	T2	Stage IVA	4.01	Recurred/Progressed	2.17	yes	NO
-	TCGA-BB-4224	Oral Tongue	MALE	YES	51	[Not Available]	Negative	Alive	278	[Not Applicable]	[Not Available]	[Not Available]	YES	52	M0	N0	T3	Stage III	9.13	Recurred/Progressed	5.75	yes	YES
-	TCGA-CN-4736	Oral Tongue	FEMALE	NO	[Not Available]	[Not Available]	Negative	Dead	[Not Available]	395	YES	45	YES	70	M0	N0	T2	Stage II	12.98	Recurred/Progressed	6.87	yes	YES
-	TCGA-CN-5370	Oral Tongue	MALE	YES	40	1	Negative	Dead	[Not Available]	259	YES	[Not Available]	YES	78	M0	N0	T2	Stage II	8.51	Recurred/Progressed	4.04	yes	YES
-	TCGA-CN-6024	Oral Tongue	MALE	YES	39	6	Negative	Dead	224	[Not Applicable]	YES	150	YES	66	M0	N2	T4a	Stage IVA	11.07	Recurred/Progressed	5.12	yes	YES
-	TCGA-CN-6998	Oral Tongue	MALE	YES	26	2	Negative	Dead	46	[Not Applicable]	NO	40	NO	53	M0	N1	T4a	Stage IVA	11.73	Recurred/Progressed	8.02	yes	YES
-	TCGA-CQ-5325	Oral Tongue	MALE	YES	22	0	Negative	Dead	[Not Available]	654	NO	49	YES	65	M0	N0	T1	Stage I	21.48	Recurred/Progressed	19.35	yes	YES
-	TCGA-CQ-6225	Oral Tongue	MALE	YES	25	0	Close	Dead	[Not Available]	403	YES	[Not Available]	NO	65	M0	N0	T2	Stage II	13.24	Recurred/Progressed	5.91	yes	YES
-	TCGA-CQ-7065	Oral Tongue	MALE	YES	39	0	Negative	Alive	1007	[Not Applicable]	NO	[Not Available]	NO	40	M0	N0	T2	Stage II	53.48	Recurred/Progressed	7.56	yes	YES
-	TCGA-CR-6493	Oral Tongue	MALE	YES	16	2	Negative	Dead	[Not Available]	282	YES	15	YES	69	M0	N2b	T3	Stage IVA	9.26	Recurred/Progressed	8.11	yes	YES
-	TCGA-CR-7382	Oral Tongue	MALE	YES	83	8	Negative	Alive	796	[Not Applicable]	[Not Available]	[Not Available]	YES	49	M0	N2c	T2	Stage IVA	26.15	Recurred/Progressed	20.17	yes	YES
-	TCGA-CV-6441	Oral Tongue	MALE	YES	44	0	Negative	Dead	[Not Available]	292	YES	38	YES	60	M0	N0	T3	Stage III	9.59	Recurred/Progressed	3.12	yes	YES
-	TCGA-CV-6959	Oral Tongue	MALE	YES	28	0	Negative	Dead	[Not Available]	256	NO	[Not Available]	YES	48	M0	N1	T3	Stage III	8.41	Recurred/Progressed	3.38	yes	YES
-	TCGA-CX-7085	Oral Tongue	FEMALE	YES	25	0	Close	Alive	15	[Not Applicable]	YES	3	YES	77	M0	N0	T3	Stage III	10.55	Recurred/Progressed	10.12	yes	YES
-	TCGA-D6-6515	Oral Tongue	FEMALE	NO	[Not Available]	[Not Available]	Close	Dead	[Not Available]	403	[Not Available]	[Not Available]	NO	82	M0	N0	T2	Stage II	13.24	Recurred/Progressed	6.41	yes	YES
-	TCGA-DQ-5625	Oral Tongue	FEMALE	YES	19	0	Negative	Dead	1058	[Not Applicable]	NO	33	YES	52	M0	N0	T2	Stage II	37.22	Recurred/Progressed	34.76	yes	NO
-	TCGA-DQ-5631	Oral Tongue	MALE	YES	20	1	Negative	Dead	548	548	NO	23	YES	52	M0	N2b	T3	Stage IVA	18	Recurred/Progressed	14.68	yes	YES
-	TCGA-HD-7831	Oral Tongue	MALE	YES	21	3	Negative	Alive	0	[Not Applicable]	[Not Available]	[Not Available]	YES	74	M0	N0	T3	Stage III	21.91	Recurred/Progressed	21.91	yes	NO
		Oral tongue	19
		Buccal mucosa	5	male	27
		Alveolar ridge	1	female	11
		Hard palate	0
		Oral cavity	5									age at diagnosis		64.2105
		Lip	0															average survival month	22.9
		Floor of mouth	8									N0	18
					lymph node dissection	34						N1	7
					average lymph node dissected	35.5143		1243				N2a	0
					average positive lymph nodes by H&E	2.41176		82				N2b	7		stage I	1
												N2c	2		stage II	8
												N3	0		stage III	11
					Positive Disease Surgical Margin Status				4			N2	3		Stage Iva	17
					Negative Surgical Margins				26			NX	1		Stage Ivb	1
					close surgical margins				6			T1	1		Stage Ivc	0
												T2	13
												T3	13
												T4a	10
												T4b	1
					prognosis	11	0.289474					T4c	0
					Perineural invasion		17	0.447368
					Smokers	14	24
					alcohol	31

## Sheet: free disease
HPV status	Patient Identifier	Primary Tumor Site	Person Gender	Race Category	Prior Cancer Diagnosis Occurence	Year Cancer Initial Diagnosis	Lymph node neck dissection	Lymph Node(s) Examined Number	Positive Finding Lymph Node Hematoxylin and Eosin Staining Microscopy Count	Disease Surgical Margin Status	Patient's Vital Status	Days to Last Followup	Death from Initial Pathologic Diagnosis Date	Perineural Invasion	Person Cigarette Smoking History Pack Year Value	Alcohol History Documented	Diagnosis Age	Neoplasm American Joint Committee on Cancer Clinical Distant Metastasis M Stage	Neoplasm American Joint Committee on Cancer Clinical Regional Lymph Node N Stage	Neoplasm American Joint Committee on Cancer Clinical Primary Tumor T Stage	Neoplasm American Joint Committee on Cancer Clinical Group Stage	Overall Survival (Months)	Disease Free Status		Methylation	RNASeq
-	TCGA-CQ-5326	Alveolar Ridge	MALE	WHITE	No	2007	YES	56	19	Negative	Dead	[Not Available]	89	YES	40	YES	67	M0	N2b	T4a	Stage IVA	2.92	DiseaseFree	[Not Available]	yes	YES
-	TCGA-BA-5152	Alveolar Ridge	MALE	WHITE	No	2009	YES	28	0	Negative	Alive	846	[Not Applicable]	NO	[Not Available]	YES	56	M0	N0	T4a	Stage IVA	42.31	DiseaseFree	42.31	yes	NO
-	TCGA-CQ-6223	Alveolar Ridge	MALE	WHITE	No	2008	YES	32	0	Negative	Alive	1057	[Not Applicable]	NO	22	NO	69	M0	N0	T4a	Stage IVA	46.91	DiseaseFree	46.91	yes	YES
-	TCGA-IQ-7632	Alveolar Ridge	FEMALE	WHITE	No	2011	YES	30	0	Negative	Alive	113	[Not Applicable]	[Not Available]	10	NO	68	M0	N0	T4a	Stage IVA	14.49	DiseaseFree	14.49	yes	YES
-	TCGA-CQ-6220	Buccal Mucosa	MALE	WHITE	No	2007	YES	42	0	Close	Dead	[Not Available]	985	YES	[Not Available]	YES	69	M0	N1	T2	Stage III	32.36	DiseaseFree	[Not Available]	yes	YES
-	TCGA-CV-6940	Buccal Mucosa	FEMALE	WHITE	No	2002	YES	12	1	Negative	Dead	[Not Available]	804	[Not Available]	50	NO	80	M0	N0	T1	Stage I	26.41	DiseaseFree	[Not Available]	yes	YES
-	TCGA-IQ-7631	Buccal Mucosa	FEMALE	WHITE	No	2011	YES	48	0	Negative	Alive	122	[Not Applicable]	NO	30	NO	60	M0	N0	T2	Stage II	38.5	DiseaseFree	38.5	yes	YES
-	TCGA-BA-6872	Floor of mouth	MALE	WHITE	No	2004	YES	50	6	Negative	Dead	[Not Available]	384	[Not Available]	40	YES	47	M0	N2c	T3	Stage IVA	12.61	DiseaseFree	[Not Available]	yes	YES
-	TCGA-CN-5364	Floor of mouth	MALE	WHITE	No	2006	YES	73	9	Negative	Dead	[Not Available]	493	YES	[Not Available]	YES	55	M0	N2c	T4a	Stage IVA	16.2	DiseaseFree	[Not Available]	yes	YES
-	TCGA-CN-6995	Floor of mouth	MALE	WHITE	No	2011	YES	51	0	Negative	Dead	[Not Available]	112	NO	[Not Available]	NO	78	M0	N1	T4a	Stage IVA	3.68	DiseaseFree	[Not Available]	yes	YES
-	TCGA-CQ-5332	Floor of mouth	MALE	WHITE	No	2008	YES	31	0	Negative	Dead	[Not Available]	317	NO	90	YES	87	M0	N0	T3	Stage III	10.41	DiseaseFree	[Not Available]	yes	YES
-	TCGA-CV-5436	Floor of mouth	MALE	[Not Available]	No	2001	YES	51	6	Negative	Dead	584	584	YES	[Not Available]	YES	65	M0	N2b	T3	Stage IVA	19.19	DiseaseFree	[Not Available]	yes	NO
-	TCGA-CV-6948	Floor of mouth	FEMALE	WHITE	No	1994	YES	44	30	Negative	Dead	[Not Available]	1289	[Not Available]	[Not Available]	NO	79	M0	N0	T4a	Stage IVA	42.35	DiseaseFree	[Not Available]	yes	YES
-	TCGA-CV-7102	Floor of mouth	FEMALE	WHITE	No	2000	YES	24	3	Negative	Dead	[Not Available]	56	NO	[Not Available]	YES	76	M0	N1	T3	Stage III	1.84	DiseaseFree	[Not Available]	yes	NO
-	TCGA-CV-7407	Floor of mouth	FEMALE	WHITE	No	1992	NO	[Not Available]	[Not Available]	Negative	Dead	[Not Available]	1081	YES	[Not Available]	NO	67	M0	N0	T2	Stage II	35.51	DiseaseFree	[Not Available]	yes	NO
-	TCGA-BA-5556	Floor of mouth	FEMALE	WHITE	No	2010	YES	81	0	[Not Available]	Alive	179	[Not Applicable]	NO	60	YES	58	M0	N0	T2	Stage II	23.82	DiseaseFree	23.82	yes	NO
-	TCGA-CN-4730	Floor of mouth	MALE	WHITE	No	2010	YES	37	1	Negative	Alive	343	[Not Applicable]	NO	47	YES	62	M0	N2b	T4a	Stage IVA	26.84	DiseaseFree	26.84	yes	YES
-	TCGA-CN-5373	Floor of mouth	FEMALE	WHITE	No	2010	YES	30	0	Negative	Alive	413	[Not Applicable]	YES	60	YES	55	M0	N0	T2	Stage II	52.04	DiseaseFree	52.04	yes	NO
-	TCGA-CN-6016	Floor of mouth	MALE	WHITE	No	2010	YES	75	1	Negative	Alive	202	[Not Applicable]	YES	50	YES	64	M0	N1	T4a	Stage IVA	47.4	DiseaseFree	47.4	yes	NO
-	TCGA-CQ-5324	Floor of mouth	MALE	WHITE	No	2007	YES	24	0	Negative	Alive	1207	[Not Applicable]	NO	43	NO	59	M0	N2a	T3	Stage IVA	52.33	DiseaseFree	52.33	yes	YES
-	TCGA-CQ-6218	Floor of mouth	FEMALE	WHITE	No	2009	YES	15	2	Negative	Alive	870	[Not Applicable]	YES	30	NO	52	M0	N0	T3	Stage III	41.16	DiseaseFree	41.16	yes	YES
-	TCGA-CV-7235	Floor of mouth	MALE	WHITE	No	2007	YES	64	[Not Available]	Positive	Alive	1724	[Not Applicable]	NO	97.5	YES	67	M0	N0	T3	Stage III	77.1	DiseaseFree	77.1	yes	NO
-	TCGA-CX-7086	Floor of mouth	MALE	BLACK OR AFRICAN AMERICAN	No	2011	YES	64	1	Negative	Alive	237	[Not Applicable]	NO	35	YES	53	M0	N2c	T4a	Stage IVA	18.82	DiseaseFree	18.82	yes	YES
-	TCGA-CX-7219	Floor of mouth	MALE	BLACK OR AFRICAN AMERICAN	Yes	2009	YES	76	14	Close	Alive	828	[Not Applicable]	NO	20	YES	47	M0	N2c	T4a	Stage IVA	34.33	DiseaseFree	34.33	yes	YES
-	TCGA-CN-5369	Hard Palate	FEMALE	WHITE	No	2006	YES	82	0	Negative	Dead	[Not Available]	380	YES	[Not Available]	NO	90	M0	N1	T4a	Stage IVA	12.48	DiseaseFree	[Not Available]	yes	NO
-	TCGA-BA-5558	Hard Palate	MALE	WHITE	No	2006	YES	37	0	[Not Available]	Alive	1636	[Not Applicable]	NO	[Not Available]	YES	65	M0	N1	T4a	Stage IVA	65.54	DiseaseFree	65.54	yes	NO
-	TCGA-CQ-5331	Hard Palate	FEMALE	WHITE	No	2008	NO	[Not Available]	[Not Available]	Negative	Alive	1028	[Not Applicable]	NO	15	NO	73	M0	N0	T4a	Stage IVA	45.96	DiseaseFree	45.96	yes	YES
-	TCGA-CR-6492	Hard Palate	MALE	WHITE	No	2010	YES	37	1	Negative	Alive	479	[Not Applicable]	YES	50	YES	78	M0	N1	T4a	Stage IVA	15.74	DiseaseFree	15.74	yes	YES
-	TCGA-D6-6516	Lip	MALE	WHITE	No	2010	YES	8	0	Close	Alive	325	[Not Applicable]	[Not Available]	74	NO	69	M0	N1	T1	Stage III	25.39	DiseaseFree	25.39	yes	NO
-	TCGA-CN-6018	Oral Cavity	FEMALE	WHITE	No	2011	YES	20	2	Negative	Dead	45	[Not Applicable]	YES	[Not Available]	NO	85	M0	N2c	T4a	Stage IVA	19.05	DiseaseFree	[Not Available]	yes	YES
-	TCGA-CN-6020	Oral Cavity	MALE	BLACK OR AFRICAN AMERICAN	No	2011	YES	68	1	Negative	Dead	98	[Not Applicable]	YES	[Not Available]	YES	58	M0	N2c	T3	Stage IVA	6.73	DiseaseFree	[Not Available]	yes	NO
-	TCGA-CQ-6227	Oral Cavity	MALE	WHITE	No	2008	YES	59	8	Close	Dead	[Not Available]	129	YES	20	YES	77	M0	N1	T3	Stage III	4.24	DiseaseFree	[Not Available]	yes	YES
-	TCGA-CR-7377	Oral Cavity	MALE	WHITE	No	2008	YES	29	3	Negative	Dead	[Not Available]	279	YES	80	YES	58	M0	N1	T4a	Stage IVA	9.17	DiseaseFree	[Not Available]	yes	YES
-	TCGA-CV-5966	Oral Cavity	FEMALE	WHITE	No	2005	YES	23	1	Negative	Dead	[Not Available]	545	YES	[Not Available]	YES	63	M0	N1	T4a	Stage IVA	17.9	DiseaseFree	[Not Available]	yes	YES
-	TCGA-CV-6937	Oral Cavity	MALE	WHITE	No	2003	NO	[Not Available]	[Not Available]	Negative	Dead	[Not Available]	624	[Not Available]	[Not Available]	NO	71	M0	N0	T2	Stage II	20.5	DiseaseFree	[Not Available]	yes	YES
-	TCGA-CV-6938	Oral Cavity	MALE	WHITE	No	1996	NO	[Not Available]	[Not Available]	Negative	Dead	[Not Available]	144	[Not Available]	[Not Available]	NO	87	M0	N0	T2	Stage II	4.73	DiseaseFree	[Not Available]	yes	YES
-	TCGA-CV-6955	Oral Cavity	FEMALE	WHITE	No	2000	NO	[Not Available]	[Not Available]	[Not Available]	Dead	[Not Available]	334	[Not Available]	[Not Available]	NO	74	M0	N0	T2	Stage II	10.97	DiseaseFree	[Not Available]	yes	YES
-	TCGA-CV-6960	Oral Cavity	MALE	BLACK OR AFRICAN AMERICAN	No	1999	YES	22	0	Negative	Dead	[Not Available]	862	NO	[Not Available]	YES	49	M0	N0	T3	Stage III	28.32	DiseaseFree	[Not Available]	yes	YES
-	TCGA-CV-7095	Oral Cavity	FEMALE	[Not Available]	No	2001	YES	8	0	Negative	Dead	[Not Available]	572	NO	40	NO	87	M0	N2a	T1	Stage IVA	18.79	DiseaseFree	[Not Available]	yes	NO
-	TCGA-CV-7097	Oral Cavity	MALE	WHITE	No	2002	NO	[Not Available]	[Not Available]	Close	Dead	[Not Available]	385	YES	64	YES	53	M0	N0	T3	Stage III	12.65	DiseaseFree	[Not Available]	yes	NO
-	TCGA-CV-7099	Oral Cavity	FEMALE	WHITE	No	2002	NO	[Not Available]	[Not Available]	Negative	Dead	[Not Available]	243	NO	[Not Available]	NO	85	M0	N0	T2	Stage II	7.98	DiseaseFree	[Not Available]	yes	YES
-	TCGA-CV-7178	Oral Cavity	FEMALE	WHITE	No	2000	YES	21	4	Close	Dead	[Not Available]	2166	[Not Available]	[Not Available]	YES	64	M0	N1	T4a	Stage IVA	71.16	DiseaseFree	[Not Available]	yes	YES
-	TCGA-CV-7252	Oral Cavity	FEMALE	BLACK OR AFRICAN AMERICAN	No	1994	YES	34	0	Positive	Dead	[Not Available]	151	YES	[Not Available]	NO	62	M0	N0	T3	Stage III	4.96	DiseaseFree	[Not Available]	yes	YES
-	TCGA-CV-7253	Oral Cavity	MALE	BLACK OR AFRICAN AMERICAN	No	1993	NO	[Not Available]	[Not Available]	Positive	Dead	[Not Available]	361	NO	[Not Available]	[Not Available]	58	M0	N0	T2	Stage II	11.86	DiseaseFree	[Not Available]	yes	YES
-	TCGA-CV-7254	Oral Cavity	MALE	WHITE	No	1996	NO	0	0	Positive	Dead	[Not Available]	1459	NO	40	YES	55	M0	N0	T2	Stage II	47.93	DiseaseFree	[Not Available]	yes	YES
-	TCGA-CV-7263	Oral Cavity	MALE	BLACK OR AFRICAN AMERICAN	No	1997	[Not Available]	[Not Available]	[Not Available]	Positive	Dead	[Not Available]	560	NO	60	NO	64	M0	NX	T2	Stage II	18.4	DiseaseFree	[Not Available]	yes	YES
-	TCGA-CV-7411	Oral Cavity	FEMALE	WHITE	No	1994	YES	29	0	Negative	Dead	[Not Available]	2717	[Not Available]	[Not Available]	NO	64	M0	N0	T4a	Stage IVA	89.26	DiseaseFree	[Not Available]	yes	YES
-	TCGA-CV-7413	Oral Cavity	FEMALE	WHITE	No	1995	NO	[Not Available]	[Not Available]	Negative	Dead	[Not Available]	294	NO	[Not Available]	NO	74	M0	N0	T2	Stage II	9.66	DiseaseFree	[Not Available]	yes	YES
-	TCGA-CV-7414	Oral Cavity	MALE	WHITE	No	1995	YES	21	10	Negative	Dead	[Not Available]	14	YES	[Not Available]	NO	78	M0	N1	T3	Stage III	0.46	DiseaseFree	[Not Available]	yes	YES
-	TCGA-CV-7416	Oral Cavity	FEMALE	WHITE	No	1994	YES	[Not Available]	[Not Available]	Negative	Dead	[Not Available]	763	NO	[Not Available]	[Not Available]	29	M0	N0	T4a	Stage IVA	25.07	DiseaseFree	[Not Available]	yes	YES
-	TCGA-CV-7423	Oral Cavity	MALE	WHITE	No	1997	NO	[Not Available]	[Not Available]	Negative	Dead	[Not Available]	3059	[Not Available]	[Not Available]	NO	65	M0	N0	T2	Stage II	100.49	DiseaseFree	[Not Available]	yes	NO
-	TCGA-CV-7429	Oral Cavity	MALE	WHITE	No	1998	YES	24	14	Negative	Dead	[Not Available]	107	YES	[Not Available]	YES	55	M0	N0	T3	Stage III	3.52	DiseaseFree	[Not Available]	yes	YES
-	TCGA-CV-7432	Oral Cavity	MALE	WHITE	No	1998	YES	20	0	Negative	Dead	[Not Available]	2570	YES	61	NO	79	M0	N1	T2	Stage III	84.43	DiseaseFree	[Not Available]	yes	YES
-	TCGA-CV-7434	Oral Cavity	MALE	WHITE	No	1999	YES	1	1	Negative	Dead	[Not Available]	218	YES	80	YES	64	M0	N0	T3	Stage III	7.16	DiseaseFree	[Not Available]	yes	YES
-	TCGA-CV-7435	Oral Cavity	FEMALE	WHITE	No	1999	YES	22	2	Negative	Dead	4335	[Not Applicable]	YES	[Not Available]	NO	57	M0	N1	T4a	Stage IVA	153.75	DiseaseFree	[Not Available]	yes	YES
-	TCGA-CX-7082	Oral Cavity	MALE	WHITE	Yes	2010	YES	15	2	Close	Dead	[Not Available]	11	NO	50	YES	82	M0	N0	T2	Stage II	0.36	DiseaseFree	[Not Available]	yes	YES
-	TCGA-CN-4728	Oral Cavity	MALE	WHITE	No	2010	YES	58	2	Negative	Alive	325	[Not Applicable]	YES	40	YES	56	M0	N2	T2	Stage IVA	56.64	DiseaseFree	56.64	yes	YES
-	TCGA-CN-4729	Oral Cavity	MALE	WHITE	No	2010	YES	24	1	Negative	Alive	156	[Not Applicable]	NO	35	YES	73	M0	N0	T4a	Stage IVA	12.88	DiseaseFree	12.88	yes	NO
-	TCGA-CN-6994	Oral Cavity	MALE	WHITE	No	2011	YES	37	0	Negative	Alive	119	[Not Applicable]	YES	12	[Not Available]	67	M0	N2b	T4a	Stage IVA	38.86	DiseaseFree	38.86	yes	YES
-	TCGA-CR-6484	Oral Cavity	FEMALE	ASIAN	No	2010	YES	22	5	Negative	Alive	354	[Not Applicable]	NO	[Not Available]	NO	67	M0	N0	T4a	Stage IVA	11.63	DiseaseFree	11.63	yes	NO
-	TCGA-CR-7365	Oral Cavity	MALE	WHITE	No	2008	YES	45	0	Negative	Alive	1191	[Not Applicable]	YES	[Not Available]	YES	60	M0	N2b	T4a	Stage IVA	39.13	DiseaseFree	39.13	yes	YES
-	TCGA-CR-7367	Oral Cavity	MALE	WHITE	No	2008	YES	30	1	Negative	Alive	1440	[Not Applicable]	YES	45	YES	52	M0	N3	T4a	Stage IVB	47.31	DiseaseFree	47.31	yes	YES
-	TCGA-CR-7373	Oral Cavity	MALE	WHITE	No	2009	YES	19	1	Negative	Alive	889	[Not Applicable]	NO	90	NO	66	M0	N2b	T4a	Stage IVA	29.2	DiseaseFree	29.2	yes	YES
-	TCGA-CR-7376	Oral Cavity	MALE	WHITE	No	2009	YES	22	1	Positive	Alive	972	[Not Applicable]	NO	54	YES	83	M0	N0	T2	Stage II	31.93	DiseaseFree	31.93	yes	YES
-	TCGA-CR-7379	Oral Cavity	FEMALE	WHITE	No	2009	YES	33	2	Negative	Alive	1036	[Not Applicable]	YES	0.71	NO	78	M0	N2b	T4a	Stage IVA	34.03	DiseaseFree	34.03	yes	NO
-	TCGA-CR-7395	Oral Cavity	FEMALE	WHITE	No	2009	NO	[Not Available]	[Not Available]	Negative	Alive	930	[Not Applicable]	NO	60	YES	80	M0	N0	T2	Stage II	30.55	DiseaseFree	30.55	yes	YES
-	TCGA-CV-6942	Oral Cavity	FEMALE	WHITE	No	2000	NO	[Not Available]	[Not Available]	Negative	Alive	3835	[Not Applicable]	YES	[Not Available]	NO	73	M0	N0	T2	Stage II	140.67	DiseaseFree	140.67	yes	YES
-	TCGA-CV-7090	Oral Cavity	MALE	WHITE	No	2001	NO	[Not Available]	[Not Available]	Negative	Alive	3837	[Not Applicable]	YES	[Not Available]	NO	39	M0	N0	T2	Stage II	172.54	DiseaseFree	172.54	yes	YES
-	TCGA-CV-7091	Oral Cavity	MALE	WHITE	No	2001	YES	25	0	Negative	Alive	3381	[Not Applicable]	[Not Available]	[Not Available]	YES	54	M0	N0	T1	Stage I	111.07	DiseaseFree	111.07	yes	YES
-	TCGA-CV-7183	Oral Cavity	MALE	WHITE	No	2002	YES	36	0	Negative	Alive	3497	[Not Applicable]	[Not Available]	[Not Available]	NO	53	M0	N0	T2	Stage II	130.78	DiseaseFree	130.78	yes	YES
-	TCGA-CN-4742	Oral Tongue	FEMALE	WHITE	No	2008	YES	49	3	Negative	Dead	[Not Available]	397	YES	20	YES	48	M0	N1	T4a	Stage IVA	13.04	DiseaseFree	[Not Available]	yes	NO
-	TCGA-CN-5367	Oral Tongue	FEMALE	WHITE	No	2006	YES	46	2	Negative	Dead	[Not Available]	352	YES	40	YES	60	M0	N0	T4a	Stage IVA	11.56	DiseaseFree	[Not Available]	yes	YES
-	TCGA-CN-6017	Oral Tongue	MALE	WHITE	No	2010	YES	30	3	Negative	Dead	160	[Not Applicable]	YES	5	YES	55	M0	N1	T2	Stage III	28.02	DiseaseFree	[Not Available]	yes	NO
-	TCGA-CV-5970	Oral Tongue	MALE	WHITE	No	2009	YES	50	11	Negative	Dead	406	406	YES	[Not Available]	YES	59	M0	N2b	T4a	Stage IVA	13.34	DiseaseFree	[Not Available]	yes	YES
-	TCGA-CV-6933	Oral Tongue	MALE	WHITE	No	1998	YES	32	1	Negative	Dead	[Not Available]	2741	YES	60	YES	53	M0	N0	T4a	Stage IVA	90.05	DiseaseFree	[Not Available]	yes	NO
-	TCGA-CV-6934	Oral Tongue	FEMALE	WHITE	No	1998	YES	19	3	Negative	Dead	[Not Available]	65	[Not Available]	75	NO	66	M0	N2b	T3	Stage IVA	2.14	DiseaseFree	[Not Available]	yes	YES
-	TCGA-CV-6941	Oral Tongue	MALE	WHITE	No	1999	YES	29	0	Negative	Dead	[Not Available]	342	[Not Available]	60	YES	51	M0	N0	T3	Stage III	11.24	DiseaseFree	[Not Available]	yes	NO
-	TCGA-CV-6945	Oral Tongue	MALE	WHITE	No	1993	YES	45	5	Negative	Dead	[Not Available]	366	YES	75	YES	41	M0	N2b	T4a	Stage IVA	12.02	DiseaseFree	[Not Available]	yes	YES
-	TCGA-CV-6951	Oral Tongue	MALE	WHITE	No	1996	YES	29	2	Negative	Dead	[Not Available]	915	YES	[Not Available]	YES	57	M0	N2c	T4a	Stage IVA	30.06	DiseaseFree	[Not Available]	yes	YES
-	TCGA-CV-6952	Oral Tongue	FEMALE	WHITE	No	1996	YES	9	2	Negative	Dead	[Not Available]	185	YES	30	YES	65	M0	N0	T3	Stage III	6.08	DiseaseFree	[Not Available]	yes	YES
-	TCGA-CV-6954	Oral Tongue	MALE	BLACK OR AFRICAN AMERICAN	No	1998	YES	22	0	Negative	Dead	[Not Available]	2002	NO	[Not Available]	YES	59	M0	N1	T4a	Stage IVA	65.77	DiseaseFree	[Not Available]	yes	YES
-	TCGA-CV-6956	Oral Tongue	MALE	WHITE	No	1993	YES	27	1	Negative	Dead	[Not Available]	217	YES	[Not Available]	YES	67	M0	N2c	T4a	Stage IVA	7.13	DiseaseFree	[Not Available]	yes	YES
-	TCGA-CV-7103	Oral Tongue	MALE	WHITE	No	2000	YES	14	2	Negative	Dead	[Not Available]	1591	[Not Available]	[Not Available]	YES	49	M0	N0	T2	Stage II	52.27	DiseaseFree	[Not Available]	yes	YES
-	TCGA-CV-7104	Oral Tongue	FEMALE	WHITE	No	2000	YES	30	8	Negative	Dead	[Not Available]	393	YES	[Not Available]	NO	61	M0	N2	T2	Stage IVA	12.91	DiseaseFree	[Not Available]	yes	NO
-	TCGA-CV-7180	Oral Tongue	MALE	WHITE	No	1996	YES	17	0	Negative	Dead	[Not Available]	327	[Not Available]	[Not Available]	YES	34	M0	N0	T2	Stage II	10.74	DiseaseFree	[Not Available]	yes	YES
-	TCGA-CV-7236	Oral Tongue	FEMALE	WHITE	No	2007	YES	34	6	Negative	Dead	[Not Available]	144	YES	[Not Available]	NO	77	M0	N2c	T2	Stage IVA	4.73	DiseaseFree	[Not Available]	yes	NO
-	TCGA-CV-7255	Oral Tongue	FEMALE	WHITE	No	1995	NO	[Not Available]	[Not Available]	Negative	Dead	[Not Available]	64	YES	[Not Available]	YES	32	M0	N0	T2	Stage II	2.1	DiseaseFree	[Not Available]	yes	NO
-	TCGA-CV-7438	Oral Tongue	FEMALE	WHITE	No	2000	NO	[Not Available]	[Not Available]	Close	Dead	[Not Available]	194	YES	[Not Available]	NO	87	M0	N0	T2	Stage II	6.37	DiseaseFree	[Not Available]	yes	NO
-	TCGA-BA-5557	Oral Tongue	FEMALE	[Not Available]	Yes	2010	YES	34	1	Negative	Alive	242	[Not Applicable]	NO	[Not Available]	YES	41	M0	N2	T2	Stage IVA	20.47	DiseaseFree	20.47	yes	NO
-	TCGA-BA-7269	Oral Tongue	MALE	WHITE	No	2010	YES	17	1	Negative	Alive	236	[Not Applicable]	YES	46	YES	61	M0	N1	T2	Stage III	41.82	DiseaseFree	41.82	yes	YES
-	TCGA-CN-4725	Oral Tongue	MALE	WHITE	No	2010	YES	16	0	Negative	Alive	310	[Not Applicable]	YES	[Not Available]	NO	60	M0	N0	T2	Stage II	38.01	DiseaseFree	38.01	yes	YES
-	TCGA-CN-4733	Oral Tongue	MALE	WHITE	No	2010	YES	29	1	Negative	Alive	523	[Not Applicable]	YES	[Not Available]	NO	61	M0	N0	T1	Stage I	52.1	DiseaseFree	52.1	yes	YES
-	TCGA-CN-4737	Oral Tongue	MALE	WHITE	No	2010	YES	36	2	Negative	Alive	240	[Not Applicable]	YES	[Not Available]	NO	19	M0	N0	T2	Stage II	20.53	DiseaseFree	20.53	yes	YES
-	TCGA-CN-6019	Oral Tongue	MALE	WHITE	No	2011	YES	45	0	[Not Available]	Alive	135	[Not Applicable]	YES	20	YES	61	M0	N0	T4a	Stage IVA	34.1	DiseaseFree	34.1	yes	NO
-	TCGA-CQ-5329	Oral Tongue	FEMALE	WHITE	No	2008	YES	29	0	Negative	Alive	841	[Not Applicable]	NO	[Not Available]	NO	46	M0	N1	T3	Stage III	70.4	DiseaseFree	70.4	yes	YES
-	TCGA-CQ-5330	Oral Tongue	FEMALE	WHITE	No	2008	YES	44	3	Negative	Alive	896	[Not Applicable]	YES	21	NO	69	M0	N1	T3	Stage III	62.32	DiseaseFree	62.32	yes	YES
-	TCGA-CQ-6221	Oral Tongue	MALE	WHITE	Yes	2008	NO	[Not Available]	[Not Available]	Negative	Alive	1000	[Not Applicable]	NO	25	YES	79	M0	N0	T2	Stage II	32.85	DiseaseFree	32.85	yes	YES
-	TCGA-CQ-6224	Oral Tongue	MALE	WHITE	No	2009	YES	29	3	Negative	Alive	985	[Not Applicable]	YES	35	YES	52	M0	N0	T2	Stage II	56.54	DiseaseFree	56.54	yes	YES
-	TCGA-CQ-6229	Oral Tongue	MALE	WHITE	No	2009	YES	21	0	Close	Alive	815	[Not Applicable]	YES	[Not Available]	NO	61	M0	N1	T2	Stage III	38.73	DiseaseFree	38.73	yes	YES
-	TCGA-CR-6488	Oral Tongue	FEMALE	WHITE	No	2010	YES	22	0	Negative	Alive	379	[Not Applicable]	YES	[Not Available]	YES	68	M0	N0	T2	Stage II	12.45	DiseaseFree	12.45	yes	YES
-	TCGA-CR-7372	Oral Tongue	MALE	WHITE	No	2009	YES	19	0	Negative	Alive	759	[Not Applicable]	NO	[Not Available]	YES	45	M0	N0	T2	Stage II	24.93	DiseaseFree	24.93	yes	NO
-	TCGA-CR-7390	Oral Tongue	MALE	WHITE	No	2009	YES	16	0	Negative	Alive	907	[Not Applicable]	YES	80	YES	67	M0	N0	T3	Stage III	49.54	DiseaseFree	49.54	yes	YES
-	TCGA-CR-7391	Oral Tongue	FEMALE	WHITE	No	2009	YES	10	0	Negative	Alive	913	[Not Applicable]	NO	[Not Available]	YES	36	M0	N0	T1	Stage I	29.99	DiseaseFree	29.99	yes	YES
-	TCGA-CR-7392	Oral Tongue	FEMALE	WHITE	No	2009	YES	36	8	[Not Available]	Alive	946	[Not Applicable]	YES	30	NO	67	M0	N2b	T3	Stage IVA	46.81	DiseaseFree	46.81	yes	YES
-	TCGA-CR-7393	Oral Tongue	MALE	WHITE	No	2009	YES	44	1	Negative	Alive	908	[Not Applicable]	NO	[Not Available]	YES	26	M0	N0	T1	Stage I	32.62	DiseaseFree	32.62	yes	YES
-	TCGA-CR-7394	Oral Tongue	MALE	WHITE	No	2009	YES	57	0	Negative	Alive	898	[Not Applicable]	YES	60	NO	70	M0	N2c	T3	Stage IVA	44.22	DiseaseFree	44.22	yes	NO
-	TCGA-CR-7397	Oral Tongue	MALE	WHITE	No	2011	YES	34	8	Negative	Alive	216	[Not Applicable]	NO	[Not Available]	YES	44	M0	N2b	T3	Stage IVA	24.77	DiseaseFree	24.77	yes	YES
-	TCGA-CR-7401	Oral Tongue	MALE	WHITE	No	2008	YES	27	0	Negative	Alive	1077	[Not Applicable]	NO	66	YES	64	M0	N0	T1	Stage I	35.38	DiseaseFree	35.38	yes	YES
-	TCGA-CV-5973	Oral Tongue	FEMALE	WHITE	No	2005	YES	58	1	Negative	Alive	1737	[Not Applicable]	YES	[Not Available]	NO	62	M0	N0	T3	Stage III	86.76	DiseaseFree	86.76	yes	YES
-	TCGA-CV-5976	Oral Tongue	MALE	WHITE	No	2006	YES	50	2	Negative	Alive	1478	[Not Applicable]	YES	[Not Available]	YES	50	M0	N1	T3	Stage III	48.55	DiseaseFree	48.55	yes	YES
-	TCGA-CV-5977	Oral Tongue	MALE	WHITE	No	2007	YES	82	3	Negative	Alive	1007	[Not Applicable]	YES	[Not Available]	YES	66	M0	N1	T3	Stage III	60.45	DiseaseFree	60.45	yes	YES
-	TCGA-CV-5979	Oral Tongue	MALE	WHITE	No	2007	YES	55	2	Negative	Alive	1315	[Not Applicable]	YES	[Not Available]	YES	26	M0	N1	T3	Stage III	43.2	DiseaseFree	43.2	yes	YES
-	TCGA-CV-6003	Oral Tongue	FEMALE	WHITE	No	2007	YES	23	1	Negative	Alive	1246	[Not Applicable]	NO	[Not Available]	YES	50	M0	N0	T2	Stage II	54.7	DiseaseFree	54.7	yes	YES
-	TCGA-CV-6436	Oral Tongue	MALE	WHITE	No	2007	YES	40	0	Negative	Alive	743	[Not Applicable]	NO	9.5	NO	62	M0	N0	T3	Stage III	62.39	DiseaseFree	62.39	yes	NO
-	TCGA-CV-7238	Oral Tongue	FEMALE	WHITE	No	2007	YES	73	[Not Available]	Negative	Alive	1444	[Not Applicable]	YES	[Not Available]	NO	69	M0	N0	T2	Stage II	89.59	DiseaseFree	89.59	yes	NO
-	TCGA-CV-7243	Oral Tongue	MALE	WHITE	No	2008	YES	26	1	Negative	Alive	954	[Not Applicable]	NO	[Not Available]	YES	50	M0	N0	T2	Stage II	31.34	DiseaseFree	31.34	yes	NO
-	TCGA-D6-6823	Oral Tongue	MALE	WHITE	No	2010	YES	6	0	Close	Alive	605	[Not Applicable]	[Not Available]	60	YES	50	M0	N1	T3	Stage III	23.03	DiseaseFree	23.03	yes	NO
-	TCGA-D6-6825	Oral Tongue	MALE	WHITE	No	2011	YES	9	0	Negative	Alive	153	[Not Applicable]	[Not Available]	300	YES	73	M0	N0	T3	Stage III	16.13	DiseaseFree	16.13	yes	YES
-	TCGA-DQ-5624	Oral Tongue	FEMALE	WHITE	No	2007	YES	24	1	Negative	Alive	1149	[Not Applicable]	YES	[Not Available]	NO	43	M0	N1	T4a	Stage IVA	58.41	DiseaseFree	58.41	yes	NO
-	TCGA-DQ-5630	Oral Tongue	MALE	WHITE	No	2009	YES	49	1	Negative	Alive	477	[Not Applicable]	YES	5	YES	73	M0	N1	T3	Stage III	33.84	DiseaseFree	33.84	yes	YES
-	TCGA-DQ-7592	Oral Tongue	MALE	AMERICAN INDIAN OR ALASKA NATIVE	No	2011	YES	42	3	Negative	Alive	299	[Not Applicable]	YES	68	YES	57	M0	N2b	T4a	Stage IVA	37.55	DiseaseFree	37.55	yes	YES

## Sheet: N-Cad upregulationTCGA-BA-4074
HPV status	Patient Identifier	Primary Tumor Site	Person Gender	Race Category	Prior Cancer Diagnosis Occurence	Year Cancer Initial Diagnosis	Lymph node neck dissection	Lymph Node(s) Examined Number	Positive Finding Lymph Node Hematoxylin and Eosin Staining Microscopy Count	Disease Surgical Margin Status	Patient's Vital Status	Days to Last Followup	Death from Initial Pathologic Diagnosis Date	Perineural Invasion	Person Cigarette Smoking History Pack Year Value	Alcohol History Documented	Diagnosis Age	Neoplasm American Joint Committee on Cancer Clinical Distant Metastasis M Stage	Neoplasm American Joint Committee on Cancer Clinical Regional Lymph Node N Stage	Neoplasm American Joint Committee on Cancer Clinical Primary Tumor T Stage	Neoplasm American Joint Committee on Cancer Clinical Group Stage	Overall Survival (Months)	Disease Free Status		Methylation	RNASeq	CASP8 muations	CASP8 amp
-	TCGA-BA-4074	Oral Tongue	MALE	WHITE	No	2003	YES	47	5	Positive	Dead	[Not Available]	462	[Not Available]	51	YES	69	M0	N2c	T3	Stage IVA	15.18	Recurred/Progressed	13.01	yes	YES	yes
	TCGA-D6-6516	LIP
